# Supplementary material for: Marcksb plays a key role in the secretory pathway of zebrafish Bmp2b
Source: PLoS Genet. 2019 Sep 23;15(9):e1008306. doi: 10.1371/journal.pgen.1008306 (PMC6776368; doi:10.1371/journal.pgen.1008306)
Supplement: S1 Dataset — (XLSX) [file pgen.1008306.s008.xlsx]

## Sheet: Sheet1
Gene Name	Ensembl ID	WT	MZ	log2FoldChange	Padj
A2ML1 (1 of 13)	ENSDARG00000008835	24.2835	77.6219	1.15019	0.0183535
A2ML1 (5 of 13)	ENSDARG00000074764	104.107	281.343	1.25123	6.02898e-05
A2ML1 (9 of 13)	ENSDARG00000077171	54.0305	141.899	1.11367	0.00640172
aagab	ENSDARG00000041170	164.097	83.5707	-0.847165	0.0161421
abca1b	ENSDARG00000079009	173.007	320.487	0.81657	0.00291415
abca5	ENSDARG00000074041	129.389	56.8694	-1.00345	0.00643497
abcb7	ENSDARG00000062795	132.849	67.2486	-0.826181	0.0393033
ABCC3	ENSDARG00000096662	15.3651	50.9541	1.09273	0.037677
abhd10b	ENSDARG00000075627	364.835	213.618	-0.702832	0.020628
ablim1b	ENSDARG00000045064	0	36.6013	2.18954	1.09766e-06
abracl	ENSDARG00000042876	402.056	701.247	0.759792	0.000441971
acadm	ENSDARG00000038900	674.267	260.587	-1.25914	2.54969e-07
acin1a	ENSDARG00000054290	972.152	1507.18	0.586992	0.0385244
acvr1ba	ENSDARG00000018968	763.906	519.801	-0.526458	0.0281095
add3b	ENSDARG00000056250	499.716	792.847	0.626578	0.00996404
adh8b	ENSDARG00000024278	218.618	95.9348	-1.05747	0.000441971
adipor2	ENSDARG00000101849	739.146	462.467	-0.631957	0.014751
adkb	ENSDARG00000095947	626.625	326.423	-0.886333	4.82433e-05
afp4	ENSDARG00000041490	199.779	380.816	0.863415	0.000577117
agpat2	ENSDARG00000101139	78.3248	180.044	1.03307	0.00284531
alas1	ENSDARG00000021059	734.622	381.851	-0.871175	0.00080448
aldh1a2	ENSDARG00000053493	329.167	502.522	0.566732	0.0478269
aldh3b1	ENSDARG00000013839	444.19	278.438	-0.631453	0.0121318
alg6	ENSDARG00000017617	279.61	170.602	-0.647326	0.041942
alox5b.3	ENSDARG00000069966	2573.33	1873.93	-0.440681	0.0307279
amd1	ENSDARG00000043856	121.958	294.304	1.13028	0.000131575
angptl4	ENSDARG00000035859	10.9072	52.4329	1.44035	0.0024739
ankhd1	ENSDARG00000077860	94.6797	192.909	0.885415	0.0133816
ANO9 (2 of 2)	ENSDARG00000079324	448.643	260.614	-0.732001	0.00332411
anxa1c	ENSDARG00000104359	391.142	208.706	-0.842701	0.00067777
anxa4	ENSDARG00000036456	49.5734	5.93462	-1.8176	6.02898e-05
anxa5b	ENSDARG00000016470	409.486	191.353	-0.987781	0.000696219
apip	ENSDARG00000003132	56.5063	119.177	0.892882	0.0270813
apmap	ENSDARG00000017422	271.163	110.806	-1.12144	0.000615137
apoa1a	ENSDARG00000012076	106.095	209.215	0.868737	0.00744947
apoa1b	ENSDARG00000101324	35.6926	361.04	2.93796	2.94374e-30
apobb.1	ENSDARG00000022767	8.42555	37.5963	1.19184	0.0248049
apoc1l	ENSDARG00000092170	2235.43	3417.38	0.589956	0.00143289
aqp3a	ENSDARG00000003808	117.991	44.0155	-1.18013	0.00139012
arcn1a	ENSDARG00000002792	457.55	290.298	-0.615073	0.0156623
ARF5	ENSDARG00000070472	2434.04	1719.99	-0.482746	0.0131197
arhgef37	ENSDARG00000002463	25.7761	83.5922	1.27975	0.00282917
arhgef39	ENSDARG00000013476	265.213	150.321	-0.73467	0.0240139
arid1ab	ENSDARG00000101891	45.6099	99.9128	0.913702	0.0320308
arl13a	ENSDARG00000052575	247.872	53.9132	-1.92381	7.56426e-12
asb11	ENSDARG00000056561	1430.62	588.917	-1.1936	8.23247e-08
atg16l1	ENSDARG00000099430	134.834	69.7336	-0.816158	0.0303779
atic	ENSDARG00000016706	247.381	143.907	-0.70994	0.0204365
atp1b1a	ENSDARG00000013144	852.702	1212.11	0.485777	0.0249465
atp1b3b	ENSDARG00000042837	238.443	110.276	-0.998192	0.000704036
atp2a2b	ENSDARG00000005122	471.426	775.503	0.678935	0.00281195
atp5g1	ENSDARG00000056008	1163.99	769.421	-0.561996	0.0264814
ATP5J (2 of 3)	ENSDARG00000077967	71.8847	22.2574	-1.25544	0.00423102
atp6v1f	ENSDARG00000045543	51.0569	112.247	0.927324	0.025519
atrxl	ENSDARG00000099449	248.36	136.505	-0.781927	0.00945464
BAG6 (2 of 2)	ENSDARG00000077531	92.6984	37.0865	-1.04947	0.0121059
baz2ba	ENSDARG00000057782	5.45523	29.6768	1.21352	0.0229153
bcas2	ENSDARG00000043631	485.849	788.786	0.663731	0.00239979
bhmt	ENSDARG00000013430	74.8591	200.306	1.24797	3.72681e-05
bin1b	ENSDARG00000058820	48.0924	5.43821	-1.78253	0.000112133
blzf1	ENSDARG00000011299	623.652	405.052	-0.589119	0.0118415
bmp7a	ENSDARG00000018260	409.457	704.261	0.73953	0.000868668
bnip4	ENSDARG00000022832	169.044	10.3874	-3.08221	2.86052e-20
bop1	ENSDARG00000063627	681.609	446.592	-0.577286	0.0139352
bphl	ENSDARG00000102877	72.38	19.2879	-1.40615	0.000992279
bpnt1	ENSDARG00000043684	60.9734	17.8016	-1.2571	0.00651254
brd7	ENSDARG00000008380	1150.67	813.549	-0.478504	0.0296802
btbd3a	ENSDARG00000005544	9.41869	42.5307	1.33676	0.00681676
btr04	ENSDARG00000060962	190.864	81.0946	-1.0751	0.00103411
btr18	ENSDARG00000103618	6.93956	38.0794	1.40044	0.00496891
BX088712.2	ENSDARG00000103796	31.2297	0.494923	-1.91738	3.61788e-05
BX323987.1	ENSDARG00000041333	40.6608	0	-2.27541	3.41091e-07
BX324155.1	ENSDARG00000104638	151.208	48.475	-1.36913	8.28562e-05
BX572103.7	ENSDARG00000104062	40.1506	0.989103	-2.14663	1.90862e-06
BX649453.3	ENSDARG00000104407	38.672	110.809	1.16642	0.00667247
BX901907.2	ENSDARG00000100340	30.7335	95.9259	1.2683	0.00228174
C12H16orf62	ENSDARG00000020041	84.7731	27.1963	-1.26003	0.00268318
C12H17orf62	ENSDARG00000071414	87.2605	37.5822	-0.957493	0.0297867
C20H1orf112	ENSDARG00000042120	41.1437	174.064	1.75306	3.7459e-08
C25H11orf24	ENSDARG00000089303	403.524	240.338	-0.69536	0.00784995
C25H12orf4	ENSDARG00000060987	45.6066	13.3525	-1.15964	0.0210382
C2H1orf27	ENSDARG00000042671	84.7806	28.1883	-1.22734	0.00339896
C2H5orf22	ENSDARG00000011723	87.7501	33.1279	-1.08545	0.0122697
C7 (2 of 2)	ENSDARG00000057121	70.3846	20.7697	-1.2814	0.00408493
C7H19orf12 (4 of 4)	ENSDARG00000105232	35.6967	3.95716	-1.60528	0.000963542
cab39l1	ENSDARG00000021374	312.336	164.181	-0.849033	0.00219477
CABZ01017723.1	ENSDARG00000104652	44.6143	9.3976	-1.3885	0.00431083
CABZ01017733.2	ENSDARG00000104670	45.6017	9.39611	-1.40539	0.00378494
CABZ01024856.2	ENSDARG00000104013	62.9539	18.2966	-1.27039	0.00551963
CABZ01033540.1	ENSDARG00000101451	54.0371	127.099	1.04263	0.00423102
CABZ01092285.1	ENSDARG00000088389	33.7105	85.569	1.04694	0.0156835
calm2a	ENSDARG00000031427	931.975	629.983	-0.531589	0.0404669
calm2b	ENSDARG00000015050	1048.5	1684.75	0.648863	0.00353605
calr3b	ENSDARG00000102808	62.4594	148.384	1.05713	0.00339896
camsap2a	ENSDARG00000062173	293.977	532.231	0.781424	0.00685281
capgb	ENSDARG00000099672	49.0797	148.373	1.35365	5.01666e-05
cars	ENSDARG00000036164	269.193	153.308	-0.742355	0.0102532
cat	ENSDARG00000104702	114.021	54.3947	-0.888969	0.0264814
cbx5	ENSDARG00000061187	1725.73	1129.53	-0.587959	0.00210793
ccdc187	ENSDARG00000053857	48.5844	101.375	0.869693	0.0391035
ccdc90b	ENSDARG00000044626	79.819	29.1759	-1.11914	0.00947621
ccna1	ENSDARG00000043236	377.769	202.73	-0.812044	0.00691784
ccna2	ENSDARG00000011094	4935.07	2915.17	-0.730268	4.78354e-05
ccnb1	ENSDARG00000051923	2707.33	1957.86	-0.450654	0.0243732
ccnb2	ENSDARG00000036180	823.895	519.24	-0.630222	0.00628587
ccnb3	ENSDARG00000034855	688.554	461.884	-0.544213	0.0267161
ccne1	ENSDARG00000098622	1676.65	1022.14	-0.679495	0.00124929
ccrn4la	ENSDARG00000077726	71.8839	143.928	0.859854	0.0197198
cd2ap	ENSDARG00000015224	99.1567	197.836	0.880145	0.00745038
cd44a	ENSDARG00000087863	284.09	20.7771	-3.11179	4.64379e-25
cd82a	ENSDARG00000019098	121.46	211.677	0.720117	0.0263918
cdc34a	ENSDARG00000069708	382.228	176.517	-0.995802	0.000951253
cdc42ep4b	ENSDARG00000045036	334.139	210.2	-0.616588	0.0345696
cdc6	ENSDARG00000009942	2282.35	1466.8	-0.614708	0.000711702
CDCA2	ENSDARG00000068759	82.2965	153.314	0.783165	0.0296802
cdca7a	ENSDARG00000077620	2261.97	1464.6	-0.584522	0.0319456
cdca7b	ENSDARG00000076659	505.621	194.828	-1.26314	2.27478e-07
cdh6	ENSDARG00000014522	199.782	366.008	0.800948	0.00396818
cdt1	ENSDARG00000051854	2505.43	1390.65	-0.818656	1.04451e-06
cdx4	ENSDARG00000036292	435.754	650.311	0.547169	0.0213343
cebpa	ENSDARG00000036074	104.091	200.791	0.836775	0.0121049
cenpe	ENSDARG00000063385	129.388	241.869	0.803861	0.0131497
cfl1	ENSDARG00000021124	3552.48	2489.11	-0.496386	0.0064036
chm	ENSDARG00000003845	155.173	46.4893	-1.47721	4.79433e-06
chtf18	ENSDARG00000058480	262.25	155.306	-0.684541	0.0303298
clcn7	ENSDARG00000019556	21.3099	69.7351	1.21675	0.00863839
cldn12	ENSDARG00000003927	33.216	80.6101	1.0026	0.0217267
cldnc	ENSDARG00000015955	38.1742	8.9049	-1.20833	0.0207281
cldnd	ENSDARG00000006580	38.1709	108.279	1.16272	0.00644921
clpp	ENSDARG00000020679	127.899	58.8513	-0.951195	0.00971576
cndp2	ENSDARG00000003931	552.759	373.398	-0.534196	0.0321875
cnn2	ENSDARG00000035858	346.513	516.315	0.542185	0.031702
COBLL1 (2 of 2)	ENSDARG00000102829	146.246	261.155	0.752045	0.0178163
cog6	ENSDARG00000103149	150.692	44.9979	-1.4547	2.02983e-05
col28a1	ENSDARG00000077084	0.496155	34.1185	1.99704	1.33584e-05
copb1	ENSDARG00000056557	776.335	528.674	-0.527994	0.0187824
copb2	ENSDARG00000038743	714.371	451.546	-0.62742	0.00550936
cops8	ENSDARG00000024846	293.975	163.659	-0.744113	0.0349298
CORO2A (2 of 2)	ENSDARG00000095969	42.6347	1.97969	-2.02897	8.17451e-06
cox7a3	ENSDARG00000054907	292.485	182.97	-0.620029	0.0425193
CR759907.2	ENSDARG00000104731	57.5094	9.39388	-1.67407	0.000204512
CR847510.1	ENSDARG00000075727	11.8978	42.5352	1.1627	0.023215
CR847893.2	ENSDARG00000101857	33.2176	8.40924	-1.11159	0.0411233
creb1b	ENSDARG00000093420	123.926	54.9038	-0.972846	0.012864
crebbpb	ENSDARG00000104148	86.7437	189.452	0.952311	0.0107747
crp2	ENSDARG00000056462	101.139	35.1076	-1.21134	0.00265989
cryl1	ENSDARG00000003675	57.5119	13.8445	-1.38	0.00314455
csnk1a1	ENSDARG00000052674	2127.65	1535.7	-0.449709	0.048705
cstf3	ENSDARG00000018904	2685.9	1766.47	-0.58276	0.00155058
CT573263.2	ENSDARG00000100001	51.0627	11.3736	-1.41542	0.00268318
ctcf	ENSDARG00000056621	3046.85	2202.19	-0.452605	0.0170093
ctsc	ENSDARG00000101334	1237.87	2329.35	0.879577	8.23247e-08
ctsh	ENSDARG00000041108	110.55	211.192	0.832222	0.00945464
CU182107.1	ENSDARG00000099610	101.119	41.0415	-1.03672	0.012864
CU467646.2	ENSDARG00000095486	135.336	65.2875	-0.895685	0.0161433
CU467943.2	ENSDARG00000100271	28.2552	5.44118	-1.19057	0.0265865
CU570769.1	ENSDARG00000102371	172.028	71.7141	-1.10023	0.000696219
CU655961.2	ENSDARG00000087212	44.1239	11.8678	-1.20438	0.0164379
cux2a	ENSDARG00000104551	145.732	46.9813	-1.37067	6.2696e-05
cwf19l1	ENSDARG00000002128	438.248	262.095	-0.691068	0.00746699
cyb5a	ENSDARG00000098589	40.6492	89.0215	0.909458	0.0348802
cyp27c1	ENSDARG00000092660	264.702	636.57	1.16591	1.62639e-06
cyp2aa2	ENSDARG00000104811	7.93105	37.0932	1.28737	0.0112426
cyp2aa9	ENSDARG00000098890	37.6781	202.758	2.07684	2.39198e-12
cyp2x6	ENSDARG00000079653	223.553	20.2822	-2.79893	1.02337e-18
cyp51	ENSDARG00000042641	79.3096	167.17	0.931698	0.00746996
dap1b	ENSDARG00000086842	32.7231	205.693	2.17129	2.65735e-11
dap3	ENSDARG00000078500	91.7218	41.5401	-0.916075	0.0343626
dbf4	ENSDARG00000074796	184.911	307.117	0.67515	0.0161421
dbr1	ENSDARG00000056923	393.126	237.883	-0.675821	0.00881145
dcaf13	ENSDARG00000002267	900.286	576.612	-0.610845	0.00582986
ddx39ab	ENSDARG00000015111	7560.13	5536.42	-0.434153	0.0258299
ddx41	ENSDARG00000099739	141.302	59.8493	-1.03892	0.00550936
dennd5b	ENSDARG00000003789	83.7734	152.824	0.753339	0.0432248
dhrs12	ENSDARG00000011770	116.496	50.9347	-0.994349	0.00947621
dhx9	ENSDARG00000079725	181.428	340.317	0.80735	0.0131497
dip2ba	ENSDARG00000005350	12.8876	41.0489	1.06157	0.0456171
dis3	ENSDARG00000060559	277.632	158.237	-0.732079	0.0197198
dkc1	ENSDARG00000016484	2972.94	2075.09	-0.500997	0.00706097
dkk3a	ENSDARG00000103591	0	50.4584	2.49437	1.17625e-08
dlat	ENSDARG00000015918	151.695	273.494	0.777201	0.00667247
dlec1	ENSDARG00000075825	56.0209	20.2725	-1.02732	0.0407326
DLEU7	ENSDARG00000094160	1360.27	784.306	-0.757769	0.000129159
dlg3	ENSDARG00000076796	119.491	48.4616	-1.06797	0.00640172
dlgap5	ENSDARG00000045167	858.611	593.018	-0.505512	0.0408545
dlst	ENSDARG00000014230	334.119	203.729	-0.650829	0.0348802
s	ENSDARG00000104066	1850.17	1272.53	-0.518645	0.00975239
dnaja2l	ENSDARG00000010745	557.729	321.427	-0.742159	0.00291415
DNAJA4	ENSDARG00000051762	7.92857	116.717	2.73072	2.35872e-13
dnajb1b	ENSDARG00000041394	877.961	1591.43	0.824247	2.85e-06
dnajc17	ENSDARG00000104959	112.046	53.9065	-0.880151	0.0279875
dohh	ENSDARG00000003564	228.029	136.98	-0.661768	0.0466628
drg1	ENSDARG00000039345	642.5	406.973	-0.616962	0.015684
dus1l	ENSDARG00000089260	76.8446	178.035	1.06221	0.000950324
DUT	ENSDARG00000102748	609.777	391.656	-0.601122	0.0142996
dynll1	ENSDARG00000058454	3857.88	5356.3	0.457939	0.0133453
dynll2a	ENSDARG00000069790	1135.77	2221	0.931747	1.7821e-08
dzip1	ENSDARG00000000943	150.219	11.3743	-2.84746	6.01657e-17
ech1	ENSDARG00000012915	168.036	85.5452	-0.835759	0.025519
ednraa	ENSDARG00000011876	17.8451	83.1055	1.57104	0.000264698
eif3eb	ENSDARG00000002549	161.132	31.1586	-1.96021	1.74629e-09
eif5b	ENSDARG00000016548	464.04	216.131	-1.02481	1.23312e-05
elf3	ENSDARG00000077982	85.7671	7.9158	-2.30154	1.005e-08
elmo1	ENSDARG00000098753	351.993	222.553	-0.613121	0.0290505
elovl1a	ENSDARG00000099960	1142.17	815.473	-0.464499	0.0404226
elovl6l	ENSDARG00000038639	526.492	236.886	-1.08012	6.43052e-07
emilin2a	ENSDARG00000061196	65.4313	142.935	0.960856	0.00831033
ENDOD1 (7 of 10)	ENSDARG00000071224	332.165	45.5054	-2.51988	1.69377e-21
entpd1	ENSDARG00000045066	178.967	405.063	1.08935	5.73164e-06
ep300b	ENSDARG00000061108	35.6893	86.0683	0.974655	0.0330463
EPS8L1 (1 of 2)	ENSDARG00000003313	426.343	221.089	-0.874743	0.000711702
ercc3	ENSDARG00000002402	111.058	215.633	0.853255	0.00744947
erlin1	ENSDARG00000021991	418.906	675.08	0.65262	0.00342895
esco2	ENSDARG00000014685	1346.9	859.002	-0.621621	0.00179145
esd	ENSDARG00000019496	205.726	100.386	-0.92029	0.00350913
esf1	ENSDARG00000008740	241.425	386.258	0.631539	0.0176353
etf1b	ENSDARG00000043976	3509.86	2513.75	-0.465628	0.0121059
ets2	ENSDARG00000103980	260.741	154.814	-0.675268	0.0433903
etv4	ENSDARG00000018303	1186.7	773.518	-0.585996	0.00971576
f13a1b	ENSDARG00000036893	50.0662	3.95716	-2.0267	4.99285e-06
fabp3	ENSDARG00000023290	308.366	161.709	-0.852598	0.00201675
faf1	ENSDARG00000022418	235.487	87.0418	-1.28288	4.30397e-06
fam113	ENSDARG00000002685	247.86	61.3095	-1.72503	1.7821e-08
fam214a	ENSDARG00000040452	101.616	190.441	0.77341	0.0493502
fam3c	ENSDARG00000056152	224.062	455.95	0.95231	7.55659e-05
fbp1b	ENSDARG00000020364	636.549	1078.65	0.726645	0.000241865
fbxo5	ENSDARG00000039020	1093.1	792.267	-0.444967	0.0442877
fdx1	ENSDARG00000056410	593.398	333.758	-0.758418	0.00864779
fignl1	ENSDARG00000016427	88.7366	35.1187	-1.05055	0.0136397
flvcr1	ENSDARG00000031587	62.9489	23.2495	-1.01396	0.043141
fmnl3	ENSDARG00000004372	59.0036	0.989846	-2.60588	1.16761e-09
fopnl	ENSDARG00000071198	115.507	40.0516	-1.23854	0.0012273
FTL (1 of 2)	ENSDARG00000018461	1961.71	1352.99	-0.512375	0.017806
ftr67	ENSDARG00000098820	88.7283	34.1215	-1.08391	0.0100823
ftr82	ENSDARG00000055647	1110.44	748.255	-0.545497	0.00831033
ftsj1	ENSDARG00000057089	163.097	71.6948	-1.00285	0.00651254
fuca1.2	ENSDARG00000035879	28.7514	90.5018	1.29785	0.0012273
fus	ENSDARG00000037968	207.214	397.128	0.872728	0.000370782
fut9b	ENSDARG00000067524	547.337	361.508	-0.562289	0.0286585
fzd7a	ENSDARG00000060004	553.237	833.866	0.561653	0.0145842
gabpa	ENSDARG00000069289	497.203	725.467	0.515522	0.0376186
gabpb2a	ENSDARG00000007943	218.122	132.546	-0.648512	0.0498583
galk2	ENSDARG00000004059	68.916	20.2733	-1.27431	0.00471135
gatsl2	ENSDARG00000018985	554.741	851.207	0.582621	0.016448
gcat	ENSDARG00000005643	263.209	111.274	-1.11343	0.000102176
gcn1l1	ENSDARG00000058419	115.501	235.444	0.903284	0.00667247
gcnt4a	ENSDARG00000035198	148.709	68.7416	-0.956492	0.00717206
gdpd3a	ENSDARG00000074466	116.521	22.7509	-1.82002	1.04662e-06
gkap1	ENSDARG00000068123	456.581	236.382	-0.885773	0.000202221
glmp	ENSDARG00000059354	42.1401	13.3503	-1.05357	0.0479918
gmppab	ENSDARG00000023498	4.46127	30.1636	1.35507	0.00831033
gnsb	ENSDARG00000098296	27.7665	86.5692	1.19641	0.00855847
gpatch1	ENSDARG00000033418	38.1668	118.697	1.33528	0.000304223
gpia	ENSDARG00000012987	23.2937	69.7151	1.10258	0.0245087
grhl3	ENSDARG00000078552	1177.94	756.674	-0.610433	0.00292745
gsc	ENSDARG00000059073	277.12	170.62	-0.642298	0.0303779
gsnb	ENSDARG00000045262	258.295	129.065	-0.900779	0.00266028
gss	ENSDARG00000037706	112.529	48.9558	-0.9929	0.0109418
gtf2a1	ENSDARG00000011000	778.333	494.511	-0.618247	0.00849115
gtf2b	ENSDARG00000103578	657.374	442.583	-0.536637	0.0393033
gtf2e2	ENSDARG00000012672	354.486	222.543	-0.620097	0.0313798
gtf3c5	ENSDARG00000067979	158.145	87.5338	-0.748258	0.0372817
gyg1a	ENSDARG00000011934	1226.91	829.739	-0.529187	0.0493134
h1f0	ENSDARG00000038559	16.3607	51.4334	1.13275	0.0210382
h2afx	ENSDARG00000029406	136.817	39.5612	-1.48786	1.3426e-05
h2afy	ENSDARG00000099329	233.989	380.849	0.645978	0.0278045
h2afy2	ENSDARG00000087897	27.2745	72.1897	0.99422	0.0488029
HABP4	ENSDARG00000025174	496.727	333.303	-0.539123	0.0460248
hadh	ENSDARG00000030765	155.663	72.6898	-0.945087	0.00780276
hapln4	ENSDARG00000018542	186.399	30.6548	-2.14728	2.43579e-11
hdhd1	ENSDARG00000027826	112.043	47.9592	-0.976991	0.0220137
her3	ENSDARG00000076857	49.0772	159.216	1.40637	6.28641e-05
herpud1	ENSDARG00000024314	39.6602	99.9076	1.07678	0.00746699
higd2a	ENSDARG00000052371	117.5	47.471	-1.07561	0.00553854
hist2h2l	ENSDARG00000068996	28.7555	121.173	1.66966	2.65074e-06
histh1l	ENSDARG00000035519	389.165	591.485	0.571407	0.0157428
hkdc1	ENSDARG00000038703	220.113	405.089	0.806793	0.0036754
hmgb1b	ENSDARG00000030479	833.366	505.885	-0.680932	0.00268318
hmmr	ENSDARG00000021794	155.666	283.902	0.78558	0.0088044
hn1l	ENSDARG00000034427	592.389	347.633	-0.718133	0.00417735
hnmt	ENSDARG00000012796	118.005	41.5356	-1.20903	0.00219339
hsd20b2	ENSDARG00000031336	46.6022	98.9126	0.889674	0.0325957
hsp70.2	ENSDARG00000092362	0	41.0407	2.31341	2.03835e-07
hsp70.3	ENSDARG00000021924	2.97363	271.028	4.46679	4.52961e-41
hsp70l	ENSDARG00000055723	0.495329	36.1026	2.09984	3.43321e-06
hsp90aa1.2	ENSDARG00000024746	11.4	1038.67	5.46546	1.03918e-94
hspa12a	ENSDARG00000070603	15.8637	68.7341	1.49943	0.000589624
hspa4a	ENSDARG00000004754	132.367	248.784	0.818441	0.00817506
hspa5	ENSDARG00000103846	135.334	427.318	1.52721	3.6271e-11
HSPA8 (1 of 2)	ENSDARG00000037403	0	37.0828	2.1553	1.74013e-06
hug	ENSDARG00000101744	230.526	377.351	0.66146	0.0122593
hyal2b	ENSDARG00000062997	27.2687	70.2278	1.0308	0.0248049
icn	ENSDARG00000009978	12.8876	51.4482	1.24955	0.0122697
id1	ENSDARG00000040764	2731.08	1745.76	-0.623499	0.000361706
IDH2	ENSDARG00000003795	581.502	328.358	-0.77429	0.000928586
il12rb2l	ENSDARG00000074850	4.96073	71.2177	2.29448	5.84266e-08
il23r	ENSDARG00000052158	98.6465	197.846	0.879441	0.00955634
im:7160594	ENSDARG00000070957	107.064	206.746	0.828926	0.0180814
ip6k2a	ENSDARG00000008310	35.1965	82.5942	0.970129	0.0267161
kazald2	ENSDARG00000078518	61.4836	146.859	1.03904	0.00718855
KDM6B	ENSDARG00000088087	139.791	273.544	0.847548	0.0137418
khsrp	ENSDARG00000026489	2393.38	1700.36	-0.474143	0.020628
klf2b	ENSDARG00000040432	202.275	316.017	0.593741	0.0450039
klhl35	ENSDARG00000063577	33.7088	7.41493	-1.15676	0.0319456
knop1	ENSDARG00000077721	161.638	317.544	0.866996	0.00670114
krcp	ENSDARG00000040224	253.313	471.726	0.817964	0.00424006
kri1	ENSDARG00000075380	384.206	566.281	0.528395	0.0344529
krt8	ENSDARG00000058358	19249.6	14170.4	-0.425938	0.0372494
krt96	ENSDARG00000095147	92.2188	13.3562	-1.99803	4.64455e-07
lama1	ENSDARG00000102277	24.7855	118.228	1.70312	1.31321e-05
lamb1a	ENSDARG00000101209	240.438	477.266	0.923898	7.09773e-05
lamc1	ENSDARG00000036279	107.063	195.376	0.749536	0.0497486
lamtor2	ENSDARG00000039872	93.7015	36.5924	-1.07768	0.00944323
lmnl3	ENSDARG00000007751	131.371	43.0204	-1.33554	0.000172638
lmo4a	ENSDARG00000013853	124.921	241.348	0.858877	0.00375965
lrig2	ENSDARG00000078561	176.999	340.238	0.862786	0.00179145
lrwd1	ENSDARG00000035147	3255.51	2178	-0.560678	0.0015031
lsm10	ENSDARG00000101222	35.6926	93.4632	1.10749	0.00685281
luzp1	ENSDARG00000075556	13.3805	45.0113	1.08641	0.0410481
mad1l1	ENSDARG00000033852	451.656	192.364	-1.13473	2.89914e-06
magi3a	ENSDARG00000101869	49.0781	10.8816	-1.39743	0.00339896
mak16	ENSDARG00000003527	378.756	553.38	0.515739	0.0447079
mal2	ENSDARG00000077637	58.0006	18.7997	-1.09351	0.0303779
manbal	ENSDARG00000059853	398.101	258.148	-0.582052	0.0343626
mapk8ip3	ENSDARG00000062531	143.763	58.8572	-1.0973	0.00180885
marcksb	ENSDARG00000008803	5242.49	760.09	-2.68398	6.36459e-75
mat2b	ENSDARG00000012932	132.358	54.8949	-1.07608	0.00268318
mcm4	ENSDARG00000040041	828.855	588.496	-0.470385	0.0477239
mcm5	ENSDARG00000019507	1332.52	681.905	-0.912569	1.50825e-05
mcm6	ENSDARG00000057683	847.218	566.243	-0.553862	0.0118294
mcmbp	ENSDARG00000055314	284.06	169.605	-0.669774	0.0427799
mea1	ENSDARG00000039820	148.241	75.6623	-0.835907	0.0234789
med19a	ENSDARG00000037392	530.963	331.359	-0.639649	0.008626
med25	ENSDARG00000038005	451.118	296.726	-0.567115	0.0290505
med29	ENSDARG00000026448	141.782	75.1704	-0.792651	0.0315625
memo1	ENSDARG00000010823	258.279	152.818	-0.691313	0.0209159
mfn1b	ENSDARG00000101793	57.0066	18.2966	-1.15256	0.0154444
mgst1.2	ENSDARG00000022165	98.6498	46.9865	-0.874297	0.0391035
mgst2	ENSDARG00000071345	289.542	38.0786	-2.53953	2.19915e-20
mibp	ENSDARG00000101362	607.299	343.711	-0.77578	0.000423948
mid1ip1a	ENSDARG00000041051	4005.58	3019.25	-0.394786	0.0418804
mid1ip1b	ENSDARG00000019302	47.0901	116.732	1.0629	0.00794748
midn	ENSDARG00000018524	91.7077	196.384	0.926346	0.0145492
mixl1	ENSDARG00000069252	432.804	240.342	-0.790329	0.00155292
mkrn4	ENSDARG00000028295	798.662	477.672	-0.692768	0.00625984
mlf2	ENSDARG00000034616	335.118	191.385	-0.747066	0.00550936
mmp30	ENSDARG00000045887	97.66	347.238	1.61632	7.92786e-09
mob1bb	ENSDARG00000012953	172.54	84.5524	-0.873869	0.0215552
mpdu1b	ENSDARG00000040265	42.1401	12.3642	-1.12717	0.0290505
mplkip	ENSDARG00000078986	1276.56	810.096	-0.628865	0.00136852
mpp1	ENSDARG00000105287	17.3473	137.015	2.26654	3.91427e-10
msgn1	ENSDARG00000070546	204.244	336.794	0.668516	0.0139352
msh2	ENSDARG00000018022	358.403	201.753	-0.758458	0.00814327
mt-co2	ENSDARG00000063908	13831.7	9583.42	-0.511219	0.0058682
mt-cyb	ENSDARG00000063924	12031.6	8563.67	-0.471059	0.0243601
mtmr8	ENSDARG00000008592	27.2737	3.46223	-1.31405	0.0109885
mt-nd6	ENSDARG00000063922	22.8041	65.7921	1.07656	0.0279875
mtp	ENSDARG00000008637	359.445	840.854	1.13462	1.66418e-06
mvp	ENSDARG00000021242	284.543	517.311	0.809433	0.000469095
n6amt1	ENSDARG00000035776	185.395	64.7807	-1.3157	2.64859e-05
naa10	ENSDARG00000071060	908.17	613.179	-0.534317	0.0343133
nap1l1	ENSDARG00000101813	816.425	519.298	-0.617802	0.00744947
napab	ENSDARG00000020405	603.831	416.89	-0.505056	0.0457734
ndfip1	ENSDARG00000013979	71.3811	20.7697	-1.31222	0.00269046
ndrg1a	ENSDARG00000032849	543.367	231.427	-1.14194	9.46218e-07
ndrg1b	ENSDARG00000010420	146.752	44.9905	-1.36276	0.000377253
ndrg3b	ENSDARG00000010052	325.684	56.3685	-2.22159	1.8057e-16
ndufa4l	ENSDARG00000099499	1394.57	991.081	-0.473002	0.0243732
ndufs1	ENSDARG00000028546	159.118	77.1463	-0.904308	0.00996404
ndufv1	ENSDARG00000036438	239.431	116.702	-0.927792	0.00239455
nedd4l	ENSDARG00000060006	66.4352	27.1963	-0.955499	0.0493163
neil3	ENSDARG00000020079	35.1948	91.485	1.0925	0.00855847
nek7	ENSDARG00000056966	42.1401	105.85	1.06886	0.0085961
nelfb	ENSDARG00000035505	382.217	205.23	-0.832558	0.000975758
nf2a	ENSDARG00000020204	59.9836	21.7566	-1.04913	0.0305404
nfe2l3	ENSDARG00000019810	91.2108	165.177	0.752727	0.0339551
nhej1	ENSDARG00000058893	67.4259	22.2478	-1.12703	0.0188299
nid2a	ENSDARG00000075707	9.91319	43.0323	1.28811	0.00996404
nipblb	ENSDARG00000061052	141.274	269.067	0.833297	0.00751842
nipsnap1	ENSDARG00000005320	138.307	298.714	1.01553	0.000119755
nme2b.1	ENSDARG00000103791	1204.12	697.245	-0.745971	0.000653113
notch1a	ENSDARG00000103554	104.097	218.616	0.945325	0.00338411
nova2	ENSDARG00000017673	2.97363	33.1442	1.55903	0.00162033
npc1	ENSDARG00000017180	81.2951	188.442	1.05844	0.00119015
nqo1	ENSDARG00000010250	520.516	207.756	-1.19549	1.09251e-05
nsfb	ENSDARG00000038991	10.4118	41.5505	1.20396	0.0193669
nt5c2b	ENSDARG00000058231	30.2407	92.9876	1.26442	0.00201675
nucks1a	ENSDARG00000078473	3185.23	5550.94	0.775275	1.16235e-06
nudt9	ENSDARG00000087927	384.231	65.7809	-2.2833	2.89208e-20
nup107	ENSDARG00000016010	361.377	233.422	-0.585137	0.0393033
NUPR1L	ENSDARG00000094300	76.8462	179.542	1.06001	0.00163378
oclna	ENSDARG00000005108	1108.98	714.621	-0.607181	0.00250259
oscp1a	ENSDARG00000104403	36.6882	0.494923	-2.11288	2.88776e-06
otub1b	ENSDARG00000011462	32.2203	104.829	1.34026	0.000698522
otx1b	ENSDARG00000094992	48.5902	106.334	0.923028	0.0260207
otx2	ENSDARG00000011235	3.96511	28.192	1.3344	0.00959083
ovol1	ENSDARG00000076472	269.676	136.012	-0.895365	0.00192458
oxsr1b	ENSDARG00000027500	75.8423	31.652	-0.97414	0.0313318
p3h1	ENSDARG00000071212	31.228	76.6544	0.999584	0.0262487
p4hb	ENSDARG00000105116	1410.42	889.18	-0.638467	0.000951253
pabpc1l	ENSDARG00000002597	214.166	53.8998	-1.72743	4.23458e-09
pacsin1b	ENSDARG00000042128	62.9539	127.112	0.853714	0.0301303
pane1	ENSDARG00000024681	236.468	143.413	-0.654345	0.0405896
pank4	ENSDARG00000098453	276.654	118.172	-1.06864	0.00113658
pcca	ENSDARG00000028982	616.243	273.999	-1.09486	5.44058e-07
pcdh1b	ENSDARG00000036175	244.887	405.604	0.658388	0.0423196
pck2	ENSDARG00000020956	215.631	407.531	0.849832	0.000934176
PCP4L1 (2 of 2)	ENSDARG00000101446	33.7121	7.4179	-1.2235	0.0191849
pdlim2	ENSDARG00000069956	149.229	80.1196	-0.778554	0.034614
pgm1	ENSDARG00000013561	77.8195	23.2391	-1.27748	0.00398156
phb2b	ENSDARG00000017728	172.53	30.657	-2.05934	1.70005e-10
phgdh	ENSDARG00000001873	361.381	222.538	-0.648195	0.0184782
pho	ENSDARG00000035133	77.8518	257.638	1.48134	2.47325e-06
phospho1	ENSDARG00000008403	49.0681	127.127	1.08858	0.00883547
pik3ip1	ENSDARG00000003281	46.1102	105.841	0.97659	0.0164212
pinx1	ENSDARG00000023532	480.891	306.624	-0.609339	0.0153675
PITHD1	ENSDARG00000098600	79.8075	34.1192	-0.948173	0.0383042
pkdccb	ENSDARG00000038235	92.6992	223.048	1.13095	0.000101983
pla2g12b	ENSDARG00000015662	108.07	195.861	0.760274	0.0255957
pla2g7	ENSDARG00000003584	7.43572	49.4477	1.65055	0.000377253
pleca	ENSDARG00000062590	21.3182	63.8012	1.15184	0.0121059
plekhf1	ENSDARG00000102435	445.686	124.634	-1.69321	8.03391e-14
plekhm1	ENSDARG00000099954	80.8031	159.764	0.843332	0.0241877
plekhn1	ENSDARG00000087844	629.079	380.803	-0.68527	0.00228622
pnn	ENSDARG00000015851	1022.72	1426.4	0.457953	0.0493163
polr2a	ENSDARG00000099966	220.09	448.14	0.926676	0.00147115
pomgnt1	ENSDARG00000052025	313.811	169.609	-0.806259	0.00625984
ponzr5	ENSDARG00000055046	873.048	336.355	-1.26796	1.03961e-07
pou5f3	ENSDARG00000044774	5463.56	3221.97	-0.737938	2.86333e-06
PPFIBP1 (1 of 2)	ENSDARG00000045749	92.7075	22.25	-1.55752	0.000102176
ppil2	ENSDARG00000002016	360.906	180.998	-0.920451	0.000264698
ppm1ba	ENSDARG00000001888	77.8245	147.878	0.800069	0.0308025
ppp1r10	ENSDARG00000032651	383.209	244.829	-0.596496	0.0427799
ppp1r7	ENSDARG00000009740	876.987	437.676	-0.95423	6.87926e-07
ppp4r2b	ENSDARG00000053447	1014.24	575.639	-0.778347	0.000102176
praf2	ENSDARG00000032535	9.42034	36.1071	1.13147	0.033966
prdm1a	ENSDARG00000002445	18.8465	85.5756	1.48979	0.000963542
prim1	ENSDARG00000040163	204.252	115.228	-0.740402	0.0226162
prkacbb	ENSDARG00000059125	0	32.1381	1.97684	1.57291e-05
prkrira	ENSDARG00000042489	539.861	285.831	-0.859609	0.000200651
prpf4ba	ENSDARG00000008784	71.3951	141.963	0.825442	0.0460248
prr12a	ENSDARG00000074229	107.079	212.688	0.87088	0.00933962
prrc2c	ENSDARG00000057583	63.9487	143.456	0.949959	0.0211862
psen1	ENSDARG00000004870	106.589	197.351	0.78171	0.0249465
psmd14	ENSDARG00000063100	428.802	282.37	-0.561956	0.0425193
psmg2	ENSDARG00000035987	18.8349	59.8367	1.17664	0.0123515
ptgdsb	ENSDARG00000027088	186.397	301.181	0.638277	0.0267365
ptges3a	ENSDARG00000037284	258.292	119.68	-1.00521	0.000334446
ptgs2a	ENSDARG00000004539	228.047	86.538	-1.24006	2.07553e-05
ptk7a	ENSDARG00000011863	142.277	266.585	0.821296	0.00553263
ptp4a2b	ENSDARG00000035676	1495.67	1033.58	-0.512071	0.0110153
pttg1	ENSDARG00000075421	699.512	353.045	-0.906127	0.000648183
pus1	ENSDARG00000045562	164.089	84.5613	-0.835546	0.016448
rab1ba	ENSDARG00000058044	209.211	100.395	-0.946257	0.00201675
rabac1	ENSDARG00000004171	191.851	402.111	0.981758	0.000129159
rabgap1l2	ENSDARG00000060315	960.776	612.265	-0.620456	0.00292745
rad50	ENSDARG00000038917	110.547	47.4822	-1.00381	0.0107278
rars	ENSDARG00000054530	262.748	138.962	-0.835661	0.00382134
rbl1	ENSDARG00000008141	71.3885	139.473	0.829985	0.0263187
rbm12b	ENSDARG00000079717	264.727	137.973	-0.855171	0.00284531
rbm38	ENSDARG00000058818	68.4099	165.675	1.10994	0.000670718
rbm7	ENSDARG00000020841	533.42	314.03	-0.719461	0.00208648
rbp7a	ENSDARG00000091906	219.627	420.83	0.867444	0.000715093
rcc1	ENSDARG00000037158	2765.73	1814.86	-0.582516	0.00375965
rfc2	ENSDARG00000014274	311.324	176.04	-0.749931	0.0104174
rimkla	ENSDARG00000016830	974.105	468.37	-1.00244	3.41091e-07
rnaseh2a	ENSDARG00000018891	226.544	121.153	-0.80767	0.0109418
rnaset2	ENSDARG00000036282	145.259	54.3903	-1.18237	0.00113767
rnf185	ENSDARG00000032997	388.16	228.464	-0.707906	0.008626
rnf2	ENSDARG00000010381	775.342	473.728	-0.667897	0.00596795
RNH1 (7 of 55)	ENSDARG00000090160	308.289	151.819	-0.9069	0.00452493
ror2	ENSDARG00000076227	77.3399	157.758	0.895512	0.00947621
rpa3	ENSDARG00000002613	451.627	261.095	-0.73273	0.00576972
rpf2	ENSDARG00000043960	382.703	232.942	-0.66641	0.0114705
rpia	ENSDARG00000056640	224.08	113.244	-0.88267	0.00402972
rps17	ENSDARG00000104011	1605.21	1033.55	-0.608765	0.00217656
rps2	ENSDARG00000077291	1860.34	3103.89	0.69481	0.00338411
rras2	ENSDARG00000036252	20.8203	55.3838	0.999654	0.0466618
rrm2	ENSDARG00000078069	2246.78	879.994	-1.04711	0.0171177
rspo3	ENSDARG00000070081	126.403	41.0526	-1.33234	0.000259676
rsrp1	ENSDARG00000030440	100.139	474.292	2.06427	1.29103e-20
rtel1	ENSDARG00000035074	49.0822	10.8809	-1.39863	0.00338411
rundc3ab	ENSDARG00000002546	124.44	21.2579	-1.9207	4.61837e-07
s100a10b	ENSDARG00000025254	63.4442	12.8591	-1.56416	0.000438516
s100u	ENSDARG00000071014	40.1497	133.541	1.42576	6.25269e-05
saal1	ENSDARG00000018681	111.544	48.955	-0.98066	0.0126466
sap30l	ENSDARG00000030213	213.157	116.216	-0.784389	0.0133227
satb1a	ENSDARG00000057649	31.2355	81.6192	1.03534	0.0261449
scarb2	ENSDARG00000098312	47.5962	107.334	0.948184	0.0243487
scp2b	ENSDARG00000102356	14.8756	111.78	2.17412	5.65179e-09
scpep1	ENSDARG00000040072	175	377.819	1.02587	2.95119e-05
sde2	ENSDARG00000024124	663.317	461.423	-0.496888	0.0400858
sec23b	ENSDARG00000019360	40.6451	98.9163	1.03101	0.0121059
serpine2	ENSDARG00000029353	275.117	453.494	0.673308	0.00844035
serpinh1a	ENSDARG00000075954	3.47061	37.1066	1.54256	0.00188619
serpinh1b	ENSDARG00000019949	96.1831	247.306	1.20162	6.8414e-05
sesn1	ENSDARG00000020693	11.4008	46.9939	1.26045	0.011864
sesn3	ENSDARG00000015822	579.529	1185.67	0.95175	0.000199414
sfi1	ENSDARG00000053992	15.3643	60.831	1.36827	0.00291415
sfrp1a	ENSDARG00000035521	105.103	211.189	0.895889	0.00466501
si:ch1073-164k15.3	ENSDARG00000087102	4.46457	33.1279	1.34756	0.00880977
si:ch211-113a14.12	ENSDARG00000077456	48.0891	11.3751	-1.34543	0.00525501
si:ch211-114n24.6	ENSDARG00000036700	600.333	1133.93	0.872885	8.94496e-06
si:ch211-11n16.3	ENSDARG00000104960	42.1261	0	-2.29428	2.64531e-07
si:ch211-120c15.3	ENSDARG00000101807	115.027	249.237	0.994739	0.00106117
si:ch211-134a4.5	ENSDARG00000102159	63.4649	1.48254	-2.62089	6.56478e-10
si:ch211-149a19.3	ENSDARG00000079456	37.6714	6.43177	-1.37209	0.00685281
si:ch211-156b7.4	ENSDARG00000101707	49.0847	7.91283	-1.61355	0.000532414
si:ch211-156l18.7	ENSDARG00000022334	54.5341	8.90267	-1.6752	0.000201565
si:ch211-162i8.7	ENSDARG00000096216	52.0484	11.3713	-1.39948	0.00346983
si:ch211-167b20.8	ENSDARG00000097877	120.472	53.8976	-0.959615	0.0150619
si:ch211-191j22.3	ENSDARG00000095459	76.3443	28.6833	-1.08747	0.0124003
si:ch211-194k22.8	ENSDARG00000096711	123.939	62.8055	-0.832929	0.0313279
si:ch211-197g15.9	ENSDARG00000002293	61.4712	10.8794	-1.6826	0.000115785
si:ch211-209p16.1	ENSDARG00000086296	107.066	29.6724	-1.46636	0.000115392
si:ch211-209p16.2	ENSDARG00000090840	49.0756	12.8613	-1.25148	0.0107278
si:ch211-209p16.3	ENSDARG00000088861	47.5888	15.3359	-1.05345	0.0462457
si:ch211-214j24.10	ENSDARG00000045847	931.451	641.396	-0.511243	0.0303779
si:ch211-226h8.4	ENSDARG00000086221	65.4487	22.2478	-1.07779	0.0301303
si:ch211-240l14.1	ENSDARG00000102753	81.3075	152.802	0.786055	0.0353908
si:ch211-241n15.3	ENSDARG00000088915	35.1857	2.47387	-1.65212	0.000673644
si:ch211-271g18.3	ENSDARG00000101623	10.9038	75.1741	1.92314	2.85e-06
si:ch211-283l16.1	ENSDARG00000099350	17.8492	53.419	1.08183	0.0306177
si:ch211-286b5.4	ENSDARG00000089765	83.2872	30.6622	-1.12725	0.00746996
si:ch211-62a1.1	ENSDARG00000039747	34.7036	4.45282	-1.48825	0.00284531
si:ch211-63o20.7	ENSDARG00000042000	152.182	74.1753	-0.891762	0.0133227
si:ch211-66k16.27	ENSDARG00000091280	51.0685	0.494923	-2.52675	5.90351e-09
si:dkey-111k8.3	ENSDARG00000097501	23.794	83.5685	1.36802	0.00107459
si:dkey-126g1.9	ENSDARG00000093702	27.277	170.642	1.34386	0.0088578
si:dkey-152p16.6	ENSDARG00000104181	423.332	684.975	0.65505	0.00525501
si:dkey-156k2.6	ENSDARG00000091477	91.7086	40.5622	-0.923216	0.0410133
si:dkey-159a18.1	ENSDARG00000056145	4.95411	48.9647	1.78494	0.000127536
si:dkey-15j16.6	ENSDARG00000042698	84.7541	12.8598	-1.90744	2.85e-06
si:dkey-194j22.6	ENSDARG00000075164	424.343	266.044	-0.624867	0.0243487
si:dkey-199m13.2	ENSDARG00000104006	15.3684	51.4401	1.17333	0.0165196
si:dkey-199m13.4	ENSDARG00000103471	307.847	132.529	-1.10694	2.81664e-05
si:dkey-199m13.9	ENSDARG00000100750	92.2039	30.6577	-1.24258	0.00241649
si:dkey-202n8.1	ENSDARG00000101137	75.3478	30.6659	-0.992996	0.0296242
si:dkey-20l4.2	ENSDARG00000098270	190.35	34.6156	-2.07442	1.43382e-11
si:dkey-20l4.2	ENSDARG00000103310	12.3923	83.5759	1.97438	6.54842e-07
si:dkey-229d11.5	ENSDARG00000094392	79.3212	221.498	1.23215	0.000679103
si:dkey-237m9.1	ENSDARG00000098281	56.0184	21.2661	-1.00247	0.0427799
si:dkey-238o14.9	ENSDARG00000103307	105.089	200.777	0.829636	0.0107747
si:dkey-256i11.2	ENSDARG00000093713	136.316	24.7328	-1.95134	3.18601e-08
si:dkey-26i24.1	ENSDARG00000102673	131.866	252.227	0.849745	0.00338411
si:dkey-287g12.6	ENSDARG00000096808	81.8003	16.8185	-1.66013	5.61027e-05
si:dkey-28g23.6	ENSDARG00000090708	55.0294	13.3548	-1.37532	0.003238
si:dkey-29j8.5	ENSDARG00000095993	32.2228	7.42013	-1.15627	0.031336
si:dkey-30f3.2	ENSDARG00000098087	109.059	207.212	0.829029	0.00842507
si:dkey-42i9.4	ENSDARG00000008049	1654.82	1114.15	-0.546036	0.00914315
si:dkey-54i3.3_2	ENSDARG00000101245	509.596	56.3796	-2.88079	3.25893e-36
si:dkey-54j5.2	ENSDARG00000096189	68.4108	8.90044	-1.96017	2.85e-06
si:dkey-6d5.1	ENSDARG00000099121	23.3036	80.1114	1.33758	0.00165798
si:dkey-75a21.2	ENSDARG00000093188	36.1987	174.604	1.83389	1.23335e-07
si:dkey-7j22.4	ENSDARG00000086668	146.724	26.7095	-1.98451	5.71348e-09
si:dkey-85k7.7	ENSDARG00000101135	208.708	376.914	0.769598	0.012359
si:dkey-93m18.3	ENSDARG00000092664	47.5954	13.3525	-1.20526	0.0142996
si:dkeyp-11g8.3	ENSDARG00000079036	51.5621	109.291	0.897419	0.0267161
si:dkeyp-20e4.8	ENSDARG00000092702	0.495329	122.593	3.19814	6.49646e-15
si:dkeyp-44a8.2	ENSDARG00000092493	170.54	272.004	0.617506	0.0427005
si:dkeyp-4f2.3	ENSDARG00000096011	44.6102	127.586	1.25132	0.000661322
si:dkeyp-53e4.1	ENSDARG00000094558	92.1915	5.93536	-2.58428	5.76863e-11
si:zfos-332c3.1	ENSDARG00000097691	429.797	227.007	-0.858561	0.000374745
siva1	ENSDARG00000103598	630.068	331.802	-0.860949	0.000436619
skp1	ENSDARG00000003151	1636.43	1155.27	-0.483485	0.0148813
slc13a4	ENSDARG00000059053	415.424	676.617	0.659473	0.00823446
slc22a5	ENSDARG00000101021	238.934	496.085	0.974778	8.14542e-05
slc25a20	ENSDARG00000040401	175.968	93.9514	-0.782116	0.0367673
slc2a12	ENSDARG00000036865	954.256	524.256	-0.819702	7.55659e-05
slc38a3b	ENSDARG00000091061	62.4693	144.418	1.03075	0.00382134
slc38a7	ENSDARG00000012002	411.945	263.076	-0.599214	0.0353908
slc39a1	ENSDARG00000058257	120.438	265.114	0.988495	0.0035935
slc39a5	ENSDARG00000079525	196.303	499.515	1.2549	1.4454e-08
slc3a2a	ENSDARG00000036427	17.3497	57.3695	1.21221	0.00959809
slc43a2b	ENSDARG00000061120	467.475	787.363	0.713569	0.000934176
slc4a10a	ENSDARG00000063133	34.2074	89.0431	1.03545	0.0253993
slc5a6a	ENSDARG00000042859	10.903	41.5342	1.14755	0.0297772
slc7a6	ENSDARG00000054423	413.963	633.589	0.573819	0.0323968
slc7a8b	ENSDARG00000075831	1188.25	1688.06	0.482189	0.0404669
slc9a3r1	ENSDARG00000000068	227.051	115.741	-0.863336	0.00746996
smarcad1a	ENSDARG00000014041	204.253	117.213	-0.718163	0.0290505
smc4	ENSDARG00000038882	962.194	604.384	-0.63661	0.00417039
smfn	ENSDARG00000009806	238.444	106.819	-1.04223	0.000284603
snapc1b	ENSDARG00000003827	138.307	49.4581	-1.25192	0.000304223
sncb	ENSDARG00000104945	1.48764	30.1717	1.70959	0.000370782
snrnp27	ENSDARG00000035625	571.601	860.939	0.558766	0.0202959
snrpa1	ENSDARG00000024651	1668.76	1115.1	-0.551663	0.0178415
snx10a	ENSDARG00000004405	29.2484	73.6938	1.01943	0.0243732
sox3	ENSDARG00000053569	1551.65	1133.47	-0.435237	0.0424732
sp1	ENSDARG00000088347	275.629	172.597	-0.619862	0.0400858
spata6l	ENSDARG00000004874	292.496	186.94	-0.594661	0.0476122
spint1b	ENSDARG00000012467	145.244	74.6888	-0.816516	0.0350715
spon2a	ENSDARG00000025465	0.991484	30.6711	1.73845	0.000264698
spsb4a	ENSDARG00000016084	36.1846	101.881	1.19946	0.0023909
sptlc2b	ENSDARG00000074287	54.5374	112.765	0.870015	0.0322522
srsf3b	ENSDARG00000059360	2462.75	1636.01	-0.568594	0.0023347
srsf5a	ENSDARG00000029818	4547.99	2841.99	-0.652688	0.000370782
srsf7a	ENSDARG00000035325	3091.32	2195.11	-0.471667	0.0380573
ssu72	ENSDARG00000031216	238.45	114.733	-0.952704	0.000993405
stambpl1	ENSDARG00000003085	38.1767	8.41146	-1.18983	0.0255171
stard14	ENSDARG00000031929	1500.61	821.463	-0.834785	2.18235e-06
stat3	ENSDARG00000022712	189.873	69.7277	-1.26575	3.44547e-05
stbd1	ENSDARG00000098408	5.94643	31.1623	1.2005	0.0249465
stk38a	ENSDARG00000019973	132.367	59.8352	-0.9706	0.00856679
stmn1b	ENSDARG00000033655	43.1341	10.8786	-1.23694	0.0136397
strbp	ENSDARG00000021455	188.87	94.4545	-0.885125	0.00651254
sub1a	ENSDARG00000053446	509.123	765.047	0.558704	0.0128112
suclg2	ENSDARG00000044914	126.9	49.9575	-1.111	0.00342895
sult6b1	ENSDARG00000086826	2819.3	1968.39	-0.499807	0.00883547
svopl	ENSDARG00000057983	772.873	454.935	-0.717619	0.00281195
swi5	ENSDARG00000078492	67.9311	22.7523	-1.13104	0.0162463
tacc3	ENSDARG00000005454	310.837	477.272	0.578974	0.0284909
taf9	ENSDARG00000077870	607.286	404.513	-0.552021	0.0290758
tarbp2	ENSDARG00000070471	244.912	146.371	-0.667266	0.0462457
tatdn2	ENSDARG00000070618	314.829	59.3306	-2.06041	3.94716e-12
tbca	ENSDARG00000016754	298.954	147.358	-0.919968	0.00186028
tbck	ENSDARG00000013667	71.3869	28.1839	-1.00304	0.0324575
tdgf1	ENSDARG00000035095	894.82	635.967	-0.4697	0.0434635
tdrd9	ENSDARG00000013453	192.829	100.885	-0.828589	0.0116748
tefa	ENSDARG00000039117	83.7891	191.416	1.03275	0.00227156
tesca	ENSDARG00000028346	175.991	89.5164	-0.860771	0.00942561
tex2	ENSDARG00000078186	90.2193	36.0997	-1.05047	0.0118415
tfa	ENSDARG00000016771	124.927	262.167	0.932756	0.0062332
tfdp1a	ENSDARG00000019293	671.224	457.43	-0.522914	0.0348802
tfeb	ENSDARG00000010794	8.42555	34.6201	1.15858	0.0296889
tgm2b	ENSDARG00000074094	234.989	83.5841	-1.32834	2.29658e-06
timeless	ENSDARG00000078497	301.91	151.847	-0.897509	0.00203331
timm13	ENSDARG00000058297	390.631	227.485	-0.725148	0.00529101
tktb	ENSDARG00000006019	1425.7	1021.23	-0.461869	0.0303152
tm2d3	ENSDARG00000076618	64.9335	15.3352	-1.42308	0.00188619
TM6SF2 (2 of 2)	ENSDARG00000105208	6.44175	34.1311	1.23769	0.0188299
tm9sf2	ENSDARG00000003866	362.395	545.521	0.555166	0.0294355
tmem132e	ENSDARG00000090830	23.3011	71.231	1.16251	0.0120922
tmem45a	ENSDARG00000070743	62.4594	17.3045	-1.27801	0.00651254
tmem54a	ENSDARG00000059247	37.1844	5.93536	-1.45496	0.00338411
tnfrsf11b	ENSDARG00000098377	20.8228	66.2759	1.21532	0.00744207
tnikb	ENSDARG00000009031	268.711	166.175	-0.63226	0.0432786
tnk1	ENSDARG00000069433	212.675	115.234	-0.794373	0.0108924
tnpo2	ENSDARG00000038239	1264.13	1779.95	0.47493	0.0187357
tpmt.1	ENSDARG00000055974	35.6967	3.46149	-1.66693	0.000543701
trmt2a	ENSDARG00000002830	58.0056	17.3127	-1.20922	0.0107278
ttc21b	ENSDARG00000012368	69.4105	156.292	1.00395	0.00443925
ttc27	ENSDARG00000007918	194.339	54.388	-1.54881	2.18235e-06
tuba1a	ENSDARG00000001889	58.9912	118.711	0.834341	0.0464531
tyw1	ENSDARG00000062987	180.446	101.88	-0.732436	0.0319094
uacab	ENSDARG00000060238	168.059	96.4372	-0.708119	0.0462838
uap1l1	ENSDARG00000013082	53.0514	12.3604	-1.35532	0.00487298
uba5	ENSDARG00000063588	262.736	116.698	-1.04607	0.000423948
ubb	ENSDARG00000093313	1055.99	691.868	-0.581697	0.00687888
UBC (1 of 2)	ENSDARG00000002369	2043.04	918.851	-1.10688	3.6271e-11
ube2v1	ENSDARG00000041875	293.988	173.572	-0.693291	0.0213467
ubl7b	ENSDARG00000040286	506.65	323.403	-0.603533	0.0255957
ucp2	ENSDARG00000043154	5530.78	4042.87	-0.437045	0.0223575
unga	ENSDARG00000042527	181.937	105.33	-0.697891	0.0493163
uros	ENSDARG00000027491	164.098	47.9689	-1.51347	1.94904e-06
usp10	ENSDARG00000103422	1436.62	945.131	-0.578699	0.00429223
vdac3	ENSDARG00000003695	531.896	343.696	-0.590629	0.0220137
vps16	ENSDARG00000059902	189.377	87.5397	-0.984275	0.00192658
vps53	ENSDARG00000069324	137.338	63.3071	-0.944036	0.0117861
vrk3	ENSDARG00000036056	539.895	331.84	-0.660066	0.00653001
vta1	ENSDARG00000013732	572.567	361.047	-0.625409	0.0107747
VWA5A (2 of 4)	ENSDARG00000073905	26.2731	5.44118	-1.11558	0.0432248
wdr24	ENSDARG00000025507	121.951	58.8476	-0.887341	0.0212227
wdr33	ENSDARG00000018272	207.713	112.271	-0.793574	0.0131108
wsb1	ENSDARG00000021343	52.0542	112.267	0.925373	0.0179437
wu:fb55g09	ENSDARG00000088449	17.3497	55.8847	1.18118	0.0124819
wu:fb59d01	ENSDARG00000089361	51.0668	16.8096	-1.05345	0.0434635
wu:fc75a09	ENSDARG00000089342	29.2475	78.1488	1.08281	0.0141235
xpc	ENSDARG00000039754	258.27	110.281	-1.10825	6.28641e-05
xrcc4	ENSDARG00000010732	100.142	39.5574	-1.07181	0.00901157
yars	ENSDARG00000035913	565.661	327.881	-0.74133	0.00120038
yif1a	ENSDARG00000019636	167.559	93.461	-0.737995	0.041942
yipf5	ENSDARG00000007279	329.681	129.081	-1.23793	6.94196e-07
ykt6	ENSDARG00000038308	184.418	104.335	-0.720156	0.0493163
ypel3	ENSDARG00000055510	486.814	192.382	-1.25049	9.20421e-09
zc3h4	ENSDARG00000078355	81.7904	167.184	0.882002	0.0170093
zc3hc1	ENSDARG00000062651	609.764	357.019	-0.718154	0.00577305
zc4h2	ENSDARG00000015314	620.676	391.194	-0.630579	0.00582986
zcchc8	ENSDARG00000034982	309.351	174.559	-0.753379	0.00959083
zdhhc16a	ENSDARG00000007808	41.639	91.0079	0.899473	0.041942
zdhhc16b	ENSDARG00000015989	62.4652	10.8794	-1.70242	8.91709e-05
zfyve21	ENSDARG00000027887	174.009	100.388	-0.701837	0.0483854
zgc:101744	ENSDARG00000038694	264.713	118.682	-1.04255	0.000259676
zgc:101846	ENSDARG00000068995	998.428	1940	0.91765	3.41091e-07
zgc:110239	ENSDARG00000077664	522.5	331.309	-0.610416	0.027547
zgc:111976	ENSDARG00000059412	29.2385	2.47164	-1.44517	0.00408493
zgc:112332	ENSDARG00000058966	67.9039	25.2173	-1.03113	0.0336802
zgc:112980	ENSDARG00000037739	628.627	404.054	-0.603154	0.00966716
zgc:112994	ENSDARG00000026296	1058.44	1663.38	0.616033	0.00883547
zgc:113054	ENSDARG00000053483	311.31	113.726	-1.29094	6.25066e-06
zgc:113176	ENSDARG00000040487	94.1753	214.164	1.03077	0.00203244
zgc:114119	ENSDARG00000098992	244.888	145.378	-0.673922	0.0466835
zgc:123068	ENSDARG00000017489	104.597	15.3315	-2.0953	1.4454e-08
zgc:153018	ENSDARG00000060977	514.556	1296.38	1.25159	1.81218e-09
zgc:153154	ENSDARG00000071626	72.3792	137.997	0.792043	0.0440966
zgc:153911	ENSDARG00000002509	205.238	38.5713	-2.06391	3.15024e-12
zgc:153981	ENSDARG00000069529	6.44175	50.4339	1.68447	0.000347519
zgc:158409	ENSDARG00000062326	1682.59	2648.3	0.631563	0.000335029
zgc:165539	ENSDARG00000027639	133.857	221.57	0.655221	0.0483854
zgc:171626	ENSDARG00000090366	408.468	169.639	-1.1709	9.03297e-07
zgc:171779	ENSDARG00000016908	140.783	299.739	0.978478	0.000951253
zgc:173710	ENSDARG00000078728	35.189	7.42162	-1.16773	0.0303298
zgc:173742	ENSDARG00000004529	202.283	87.0485	-1.06731	0.000830255
zgc:173856	ENSDARG00000045424	94.6797	37.5822	-1.06428	0.00981331
zgc:174164	ENSDARG00000057138	9.41786	46.4983	1.38957	0.00470811
zgc:174938	ENSDARG00000075622	79.8273	243.282	1.38719	9.89409e-06
zgc:175008	ENSDARG00000100652	0.992311	83.0639	2.97853	4.84575e-13
zgc:56493	ENSDARG00000031435	914.15	627.541	-0.515619	0.028072
zgc:56585	ENSDARG00000026236	71.3968	236.905	1.51742	1.93947e-07
zgc:92287	ENSDARG00000040161	238.964	121.63	-0.839897	0.0221417
znf185	ENSDARG00000103917	1798.63	1097.45	-0.68346	0.000334446
znf318	ENSDARG00000090054	172.512	344.775	0.884564	0.00653001
znf346	ENSDARG00000060695	947.858	612.774	-0.600276	0.00472263
znf622	ENSDARG00000014692	237.949	127.579	-0.805656	0.0106518
znfl2a	ENSDARG00000008333	1844.61	1104.28	-0.710535	0.000124191
znrf2a	ENSDARG00000077855	160.606	288.829	0.772019	0.00797822
zranb2	ENSDARG00000044332	261.289	460.419	0.756929	0.00413157
zranb3	ENSDARG00000091538	66.4253	22.2545	-1.16289	0.00999267
