# Supplementary material for: Marcksb plays a key role in the secretory pathway of zebrafish Bmp2b
Source: PLoS Genet. 2019 Sep 23;15(9):e1008306. doi: 10.1371/journal.pgen.1008306 (PMC6776368; doi:10.1371/journal.pgen.1008306)
Supplement: S1 File — This file contains statistical data corresponding to all graphs presented in the manuscript. (ZIP) [file pgen.1008306.s009.zip]

Archive with 35 entries (34 files):
- data/
- data/Fig 1B.xlsx
- data/Fig 1C.xlsx
- data/Fig 1D.xlsx
- data/Fig 1E.xlsx
- data/Fig 1F.xlsx
- data/Fig 2B.xlsx
- data/Fig 2D.xlsx
- data/Fig 2E.xlsx
- data/Fig 2G.xlsx
- data/Fig 3B.xlsx
- data/Fig 3E.xlsx
- data/Fig 3G.xlsx
- data/Fig 3I.xlsx
- data/Fig 4E.xlsx
- data/Fig 6D.xlsx
- data/Fig 6F.xlsx
- data/Fig 6G.xlsx
- data/Fig 6I.xlsx
- data/Fig 7C.xlsx
- data/Fig 7F.xlsx
- data/Fig 7H.xlsx
- data/Fig 8A.xlsx
- data/Fig 8B.xlsx
- data/Fig 8C.xlsx
- data/Fig 8D.xlsx
- data/Fig 8E.xlsx
- data/Fig 8F.xlsx
- data/Fig7A.xlsx
- data/Fig7B.xlsx
- data/S3 Fig.xlsx
- data/S5 FigA5.xlsx
- data/S5 FigB5.xlsx
- data/S6 FigD.xlsx
- data/S6 FigH.xlsx
