# Supplementary material for: Marcksb plays a key role in the secretory pathway of zebrafish Bmp2b
Source: PLoS Genet. 2019 Sep 23;15(9):e1008306. doi: 10.1371/journal.pgen.1008306 (PMC6776368; doi:10.1371/journal.pgen.1008306)
Supplement: S1 File — This file contains statistical data corresponding to all graphs presented in the manuscript. (ZIP) [file pgen.1008306.s009.zip › data/Fig 2B.xlsx]

## Sheet: Fig 2B
	normal	decreased	embryo number
wildtype_szl	33	0	33
marcksb_MO_szl	4	28	32
wildtype_ved	41	0	41
marcksb_MO_ved	3	25	28
