# Supplementary material for: Marcksb plays a key role in the secretory pathway of zebrafish Bmp2b
Source: PLoS Genet. 2019 Sep 23;15(9):e1008306. doi: 10.1371/journal.pgen.1008306 (PMC6776368; doi:10.1371/journal.pgen.1008306)
Supplement: S1 File — This file contains statistical data corresponding to all graphs presented in the manuscript. (ZIP) [file pgen.1008306.s009.zip › data/Fig 2D.xlsx]

## Sheet: Fig 2D
	WT1	WT2	WT3			marcksb_MO1	marcksb_MO2	marcksb_MO3	marcksb_MO4	marcksb_MO5
0	0.899288	1.06448	1.56303			0.644519	1.16509	0.965976	1.2834	1.71286
1	0.874152	1.07566	1.57882			0.616383	1.11889	0.931832	1.235	1.62781
2	0.885341	1.09708	1.61278			0.658309	1.16337	0.968443	1.27115	1.63184
3	0.911936	1.13404	1.66309			0.651229	1.12895	0.928154	1.24137	1.54717
4	0.976439	1.16515	1.70471			0.62952	1.13769	0.933245	1.2439	1.53955
5	0.968218	1.17405	1.72947			0.596581	1.13212	0.921295	1.24573	1.51863
6	0.974842	1.16612	1.70865			0.646813	1.17925	0.954834	1.28301	1.57131
7	0.991011	1.19883	1.69702			0.700718	1.15988	0.929001	1.25272	1.5744
8	0.967385	1.21181	1.66024			0.683669	1.15217	0.903362	1.26299	1.57949
9	0.989543	1.23891	1.65097			0.660654	1.13627	0.902608	1.27863	1.59229
10	1.01529	1.2737	1.6729			0.660945	1.15041	0.894477	1.3045	1.6012
11	1.02219	1.26921	1.67548			0.705837	1.16652	0.912997	1.33019	1.66097
12	1.03341	1.26725	1.70655			0.762706	1.18673	0.916661	1.36564	1.68677
13	1.03936	1.27073	1.70659			0.734422	1.19224	0.902091	1.35888	1.67634
14	1.05348	1.29268	1.7531			0.741669	1.19656	0.912039	1.38505	1.67369
15	1.05539	1.32084	1.75952			0.728097	1.1824	0.908069	1.40133	1.63873
16	1.09165	1.32925	1.75738			0.722197	1.19184	0.906919	1.45054	1.64143
17	1.10675	1.32463	1.7505			0.728905	1.21376	0.927202	1.47745	1.66529
18	1.1147	1.35065	1.74598			0.701415	1.22329	0.936247	1.4858	1.6637
19	1.12198	1.38347	1.74171			0.717627	1.23149	0.945091	1.47664	1.65714
20	1.14368	1.39382	1.75576			0.710529	1.21724	0.930488	1.48261	1.64118
21	1.17705	1.40895	1.80877			0.729266	1.2308	0.947173	1.46948	1.67091
22	1.19493	1.39536	1.79908			0.752446	1.23208	0.961104	1.46964	1.67495
23	1.2466	1.41644	1.83578			0.756652	1.23336	0.965905	1.46504	1.69115
24	1.32012	1.43915	1.85019			0.761647	1.25319	0.969258	1.44286	1.70827
25	1.38441	1.43108	1.88116			0.767021	1.25603	0.977014	1.41908	1.71877
26	1.3865	1.37243	1.85504			0.778949	1.24788	0.974672	1.40866	1.72266
27	1.4271	1.36611	1.83113			0.775348	1.23273	0.973808	1.39344	1.70656
28	1.4382	1.35967	1.81185			0.782332	1.24775	0.976805	1.4072	1.71332
29	1.45452	1.36057	1.78189			0.772179	1.22741	0.964345	1.37827	1.68869
30	1.47958	1.39586	1.80557			0.764902	1.22873	0.952838	1.38145	1.68404
31	1.4697	1.43058	1.83792			0.784499	1.23583	0.960966	1.4105	1.71942
32	1.49292	1.4768	1.85647			0.791387	1.23809	0.965592	1.44207	1.73348
33	1.5002	1.50121	1.8621			0.785625	1.21295	0.93191	1.41557	1.68799
34	1.50673	1.49223	1.87317			0.793661	1.20919	0.912781	1.4386	1.68146
35	1.51056	1.50564	1.88131			0.79132	1.21329	0.891838	1.42977	1.66318
36	1.50515	1.52998	1.88167			0.795583	1.20494	0.886968	1.43736	1.64315
37	1.50559	1.54098	1.89387			0.813802	1.2114	0.902405	1.46386	1.67487
38	1.48953	1.5403	1.85831			0.836163	1.22708	0.913105	1.48405	1.67984
39	1.48972	1.5475	1.84571			0.852843	1.24483	0.929582	1.49799	1.70405
40	1.49693	1.55225	1.82231			0.869287	1.255	0.950305	1.52718	1.70464
41	1.51831	1.5594	1.8199			0.864975	1.25589	0.947632	1.539	1.69847
42	1.55917	1.59085	1.84984			0.884571	1.272	0.960393	1.5718	1.70062
43	1.58888	1.62145	1.90022			0.880066	1.27353	0.973849	1.58049	1.71013
44	1.59991	1.63133	1.93878			0.882253	1.28849	0.990066	1.59998	1.71199
45	1.61622	1.64486	1.96816			0.879319	1.28198	0.992775	1.59239	1.69501
46	1.63723	1.65021	1.96981			0.885302	1.28049	1.0054	1.59794	1.68594
47	1.63034	1.63527	1.95786			0.897369	1.26758	1.00182	1.56532	1.66803
48	1.61707	1.61877	1.92225			0.889443	1.26541	1.00684	1.54454	1.68231
49	1.63512	1.62856	1.91222			0.902963	1.26593	1.01453	1.55594	1.67914
50	1.64122	1.63932	1.9124			0.93902	1.27358	1.02642	1.55785	1.69209
51	1.64003	1.64429	1.90447			0.963969	1.27031	1.03251	1.55493	1.71195
52	1.63045	1.62779	1.89476			0.984702	1.2476	1.04504	1.54785	1.72872
53	1.65168	1.62695	1.90662			0.993748	1.23618	1.04383	1.5597	1.7454
54	1.6543	1.61704	1.8982			1.00048	1.20801	1.02566	1.53857	1.76197
55	1.65812	1.61275	1.89607			0.99579	1.17624	1.00464	1.49326	1.77119
56	1.67229	1.60849	1.90187			0.966693	1.17847	0.997376	1.46586	1.76895
57	1.68119	1.60892	1.88615			0.971395	1.17579	0.989482	1.4561	1.74828
58	1.68029	1.61667	1.89177			0.969572	1.18704	0.988441	1.45866	1.76188
59	1.68541	1.61773	1.88927			0.961923	1.18532	0.985309	1.45279	1.74661
60	1.68109	1.63023	1.90291			0.95103	1.20666	0.998773	1.45058	1.73041
61	1.67621	1.63373	1.91274			0.944641	1.2134	1.00061	1.43843	1.71163
62	1.68525	1.65007	1.94152			0.957185	1.21488	0.997883	1.45215	1.70114
63	1.69941	1.66266	1.93704			0.949678	1.21636	1.00715	1.46031	1.69504
64	1.70022	1.67282	1.95081			0.947589	1.20526	1.00807	1.43609	1.67239
65	1.69474	1.6783	1.94276			0.956771	1.19961	1.02567	1.42885	1.66299
66	1.69084	1.67125	1.94117			0.960082	1.18538	1.04239	1.42262	1.65688
67	1.68593	1.68046	1.95736			0.956742	1.16818	1.04492	1.41497	1.64507
68	1.6406	1.66295	1.9387			0.958472	1.16773	1.05243	1.38463	1.62946
69	1.65189	1.66756	1.93624			0.966998	1.16992	1.05942	1.38968	1.63258
70	1.61262	1.66561	1.94732			0.982368	1.17575	1.06844	1.38717	1.64068
71	1.59996	1.6559	1.92641			0.981033	1.18189	1.07662	1.37519	1.66008
72	1.60995	1.6599	1.9572			0.99442	1.19794	1.09548	1.38638	1.68349
73	1.61278	1.64707	1.93664			1.00227	1.2028	1.09972	1.4088	1.68701
74	1.61483	1.65879	1.91765			1.00829	1.2161	1.09616	1.40992	1.70822
75	1.60842	1.66405	1.90172			1.0025	1.20715	1.07357	1.41158	1.71001
76	1.62841	1.67628	1.91585			1.01287	1.21517	1.0711	1.42624	1.71332
77	1.65403	1.67555	1.9349			1.01074	1.20685	1.05375	1.41642	1.71239
78	1.68179	1.67561	1.94328			1.00747	1.19816	1.04126	1.41315	1.70636
79	1.68237	1.68753	1.97056			1.01506	1.2081	1.04576	1.42331	1.72632
80	1.6929	1.7037	1.97794			1.00201	1.19357	1.05409	1.41941	1.72704
81	1.69909	1.70935	1.9796			1.00274	1.18136	1.07137	1.40675	1.74854
82	1.69678	1.70874	1.97735			0.988596	1.17742	1.07886	1.38632	1.75285
83	1.66679	1.70134	1.99258			1.00094	1.17385	1.0981	1.40155	1.76997
84	1.62461	1.68787	1.97888			1.00355	1.17495	1.11394	1.39046	1.76785
85	1.60096	1.67162	1.96222			0.990066	1.16315	1.12515	1.39745	1.76899
86	1.58874	1.66688	1.94706			0.982548	1.16532	1.1179	1.39407	1.76711
87	1.59511	1.68049	1.96698			0.989529	1.16942	1.12391	1.39114	1.75037
88	1.59636	1.65875	1.96244			0.993899	1.17106	1.11233	1.38952	1.7438
89	1.60488	1.63527	1.95679			1.01502	1.17183	1.10748	1.38967	1.72897
90	1.62596	1.62841	1.96674			1.02932	1.17286	1.11831	1.40166	1.71787
91	1.6761	1.63774	1.99464			1.03577	1.16033	1.10817	1.39078	1.70323
92	1.69801	1.62189	1.99452			1.04473	1.16556	1.11773	1.40045	1.68959
93	1.71937	1.62618	1.99082			1.05991	1.16074	1.12102	1.4041	1.68388
94	1.72501	1.6241	1.9671			1.09155	1.18026	1.14029	1.40622	1.71414
95	1.73357	1.64097	1.95065			1.08675	1.18505	1.15057	1.38972	1.71333
96	1.72268	1.66061	1.94349			1.08097	1.18622	1.13441	1.38781	1.70325
97	1.71476	1.67803	1.93579			1.08683	1.18466	1.135	1.38957	1.69759
98	1.68799	1.69144	1.91599			1.09923	1.20178	1.13928	1.38664	1.71392
99	1.6623	1.71108	1.92602			1.07967	1.1954	1.13885	1.38034	1.73247
100	1.63773	1.7331	1.91496			1.08172	1.20456	1.13883	1.39346	1.74869
101	1.61879	1.75231	1.92088			1.08787	1.19317	1.13762	1.37625	1.76665
102	1.61263	1.75515	1.92688			1.07688	1.20147	1.13698	1.35897	1.76497
103	1.6102	1.76971	1.96711			1.07851	1.20395	1.14781	1.34696	1.76327
104	1.60874	1.7543	1.96021			1.08341	1.20929	1.15588	1.33442	1.77757
105	1.60846	1.72969	1.95289			1.09606	1.20317	1.16459	1.32677	1.76184
106	1.61683	1.69605	1.94984			1.09923	1.20206	1.16307	1.32306	1.74365
107	1.60935	1.67594	1.93107			1.09747	1.19565	1.16785	1.32649	1.73378
108	1.61633	1.66396	1.90121			1.11126	1.19456	1.18368	1.34635	1.71315
109	1.62119	1.65392	1.90335			1.11385	1.18469	1.1788	1.35658	1.70799
110	1.61086	1.63654	1.89694			1.12318	1.1894	1.20114	1.39344	1.72813
111	1.60868	1.64965	1.90637			1.12976	1.17727	1.18944	1.40909	1.71398
112	1.62241	1.6551	1.90808			1.12251	1.16732	1.17822	1.39984	1.72657
113	1.62464	1.65493	1.91281			1.12028	1.15483	1.16562	1.38668	1.72261
114	1.63858	1.66263	1.94152			1.10459	1.14535	1.14206	1.38337	1.72247
115	1.65764	1.67136	1.96872			1.09292	1.13692	1.1297	1.36602	1.73332
116	1.65798	1.67721	1.98626			1.09073	1.13933	1.12392	1.38142	1.73625
117	1.66209	1.67844	1.9896			1.07647	1.13437	1.12334	1.36415	1.73184
118	1.65637	1.67154	1.96473			1.07773	1.14509	1.1265	1.37655	1.73221
119	1.6483	1.65691	1.95158			1.08758	1.14909	1.12504	1.36641	1.72421
120	1.63889	1.64514	1.94145			1.09574	1.15216	1.12975	1.36524	1.7199
121	1.63527	1.64999	1.93915			1.09875	1.16047	1.147	1.36318	1.71467
122	1.60269	1.64545	1.92338			1.13036	1.17065	1.15868	1.36717	1.71069
123	1.5887	1.64441	1.9084			1.14028	1.16344	1.15516	1.36115	1.69793
124	1.58199	1.66721	1.91028			1.14369	1.17269	1.15954	1.37887	1.67583
125	1.58709	1.68303	1.8895			1.15181	1.17082	1.14496	1.37415	1.66315
126	1.57002	1.67921	1.86697			1.1341	1.17684	1.14689	1.37335	1.63665
127	1.56363	1.6643	1.83946			1.14415	1.16912	1.14879	1.35468	1.62389
128	1.56189	1.66166	1.8205			1.14265	1.17206	1.1488	1.3402	1.62505
129	1.57319	1.66275	1.82127			1.14138	1.16309	1.1536	1.30744	1.59518
130	1.59553	1.65969	1.82371			1.13938	1.1675	1.15546	1.30992	1.57874
131	1.61379	1.66226	1.83232			1.14447	1.1781	1.16586	1.30373	1.58556
132	1.64703	1.65813	1.84378			1.14384	1.18085	1.16787	1.31067	1.57905
133	1.67259	1.65902	1.86037			1.13925	1.16625	1.15836	1.30095	1.56476
134	1.66266	1.64374	1.85224			1.1221	1.15983	1.16698	1.29128	1.54979
135	1.65539	1.6475	1.86046			1.1141	1.15191	1.17903	1.29998	1.55544
136	1.64304	1.64117	1.86235			1.10934	1.14397	1.18898	1.30675	1.58032
137	1.62324	1.63598	1.86962			1.10732	1.12714	1.20649	1.30644	1.58553
138	1.60525	1.65064	1.87192			1.10823	1.1327	1.2176	1.3172	1.60172
139	1.59438	1.67935	1.87066			1.10917	1.13378	1.21885	1.32216	1.61655
140	1.57455	1.678	1.83799			1.11433	1.15192	1.22546	1.33333	1.6187
141	1.55698	1.67533	1.8251			1.11071	1.15233	1.21811	1.33357	1.62324
142	1.53985	1.67062	1.81122			1.12211	1.15629	1.21184	1.3282	1.62219
143	1.54096	1.67119	1.80223			1.12743	1.1504	1.19628	1.33814	1.61971
144	1.53062	1.6564	1.78415			1.14747	1.16587	1.17836	1.34286	1.6152
145	1.53733	1.64954	1.78737			1.15234	1.1815	1.17194	1.35719	1.60298
146	1.54766	1.65239	1.80653			1.16219	1.19827	1.155	1.36722	1.60747
147	1.55204	1.65951	1.82291			1.16973	1.19781	1.14473	1.36092	1.59662
148	1.57005	1.65482	1.84307			1.16482	1.2029	1.12651	1.3679	1.58264
149	1.58605	1.64261	1.84894			1.15283	1.19716	1.12809	1.37035	1.5791
150	1.59158	1.62353	1.83591			1.15335	1.19403	1.12516	1.37159	1.57116
151	1.61316	1.61679	1.83574			1.14599	1.17803	1.11804	1.35953	1.56856
152	1.6332	1.6244	1.84998			1.14406	1.16876	1.1116	1.35254	1.56209
153	1.65243	1.61666	1.83665			1.14819	1.15811	1.12016	1.33922	1.57302
154	1.65604	1.62164	1.84739			1.14915	1.16294	1.12161	1.34422	1.59473
155	1.64399	1.62759	1.8469			1.15475	1.15813	1.11905	1.34121	1.61893
156	1.62649	1.6276	1.82932			1.147	1.15474	1.119	1.33068	1.62658
157	1.60465	1.62248	1.80112			1.13699	1.13774	1.11069	1.32438	1.64156
158	1.59644	1.6175	1.80606			1.13046	1.13394	1.10835	1.31259	1.64449
159	1.59187	1.62854	1.80523			1.13476	1.13136	1.11574	1.31817	1.64823
160	1.59007	1.62544	1.79944			1.13111	1.13076	1.12073	1.31197	1.64079
161	1.59457	1.64084	1.81122			1.13109	1.13882	1.1389	1.3356	1.64414
162	1.6	1.63968	1.80649			1.1267	1.15184	1.15205	1.33579	1.6403
163	1.61915	1.6462	1.79507			1.10934	1.15077	1.16211	1.3317	1.63457
164	1.63258	1.64502	1.80348			1.09798	1.15353	1.15129	1.33191	1.61073
165	1.64011	1.63946	1.79735			1.09086	1.15325	1.14484	1.34046	1.60376
166	1.64251	1.63529	1.77474			1.09372	1.15559	1.13913	1.33713	1.59284
167	1.64495	1.63517	1.76509			1.09865	1.14657	1.13496	1.32853	1.58561
168	1.62684	1.63532	1.75535			1.12055	1.15576	1.13721	1.34088	1.59205
169	1.62404	1.64124	1.76157			1.13003	1.15091	1.12314	1.33422	1.58934
170	1.59603	1.63209	1.71879			1.13435	1.15408	1.11953	1.34114	1.58787
171	1.60019	1.62854	1.69359			1.14765	1.15543	1.10509	1.33187	1.60088
172	1.58157	1.5974	1.66408			1.15306	1.15562	1.11798	1.32778	1.58888
173	1.5793	1.58774	1.67349			1.14081	1.1494	1.12413	1.32918	1.57728
174	1.58923	1.58282	1.68383			1.13926	1.1524	1.1297	1.32936	1.58353
175	1.60013	1.58586	1.70677			1.14016	1.14286	1.13479	1.32762	1.57587
176	1.62151	1.58675	1.73			1.14272	1.1489	1.13732	1.31345	1.56232
177	1.62121	1.58728	1.73157			1.13623	1.13339	1.13167	1.30236	1.53262
178	1.59941	1.59387	1.73194			1.13608	1.12452	1.13126	1.29938	1.52812
179	1.61015	1.61208	1.75025			1.12306	1.10092	1.10514	1.27402	1.50373
180	1.59927	1.61421	1.7604			1.1344	1.1092	1.09915	1.26699	1.51125
181	1.5888	1.61414	1.75747			1.14018	1.11323	1.09888	1.26391	1.51785
182	1.5805	1.61133	1.73127			1.14394	1.13287	1.10623	1.28324	1.52853
183	1.60664	1.63115	1.74298			1.14178	1.14257	1.10317	1.29168	1.54513
184	1.61486	1.64503	1.75257			1.13925	1.13851	1.09698	1.29518	1.54002
185	1.63427	1.65153	1.75619			1.12064	1.12857	1.08305	1.30344	1.52189
186	1.63172	1.6489	1.73452			1.13304	1.13965	1.08112	1.32022	1.53485
187	1.62886	1.66195	1.73309			1.12004	1.13529	1.07866	1.32938	1.5428
188	1.61287	1.66296	1.71511			1.10801	1.13291	1.08293	1.32356	1.54211
189	1.59254	1.66246	1.70231			1.09367	1.12102	1.07535	1.31785	1.53612
190	1.59235	1.66569	1.69003			1.10293	1.13749	1.08979	1.32731	1.54327
191	1.58843	1.6768	1.68878			1.11084	1.14313	1.09903	1.3255	1.55605
192	1.5817	1.68329	1.68897			1.10302	1.15912	1.10475	1.3148	1.56482
193	1.58401	1.67672	1.69087			1.08153	1.15877	1.09556	1.29914	1.56567
194	1.58915	1.66958	1.70267			1.08294	1.16278	1.10199	1.30126	1.5631
195	1.5838	1.65353	1.69931			1.07882	1.15453	1.10058	1.29329	1.55741
196	1.59125	1.64605	1.69697			1.06552	1.15537	1.10494	1.2872	1.54523
197	1.59429	1.64329	1.70494			1.0722	1.153	1.10867	1.27283	1.5361
198	1.59718	1.64609	1.6787			1.08212	1.16739	1.11138	1.27262	1.54369
199	1.6089	1.63916	1.65706			1.09133	1.17223	1.12518	1.26485	1.54165
200	1.60595	1.62487	1.62912			1.10154	1.18028	1.13217	1.25253	1.53206
201	1.61139	1.61714	1.61275			1.10931	1.18317	1.14031	1.25915	1.53468
202	1.58441	1.60572	1.57661			1.10617	1.18674	1.14901	1.25774	1.52259
203	1.58617	1.60244	1.57494			1.10244	1.18389	1.15484	1.26548	1.52014
204	1.58285	1.59764	1.58032			1.10079	1.19588	1.14971	1.28511	1.52656
205	1.57123	1.59664	1.59913			1.10253	1.1996	1.14229	1.29781	1.53268
206	1.57655	1.5943	1.60263			1.09591	1.19945	1.13702	1.30498	1.5361
207	1.58565	1.59032	1.60444			1.08534	1.18669	1.12497	1.30482	1.53164
208	1.58486	1.58841	1.59687			1.07004	1.17734	1.10093	1.3113	1.51488
209	1.58307	1.59005	1.58977			1.05562	1.15605	1.06722	1.2967	1.50425
210	1.57833	1.59147	1.58279			1.04905	1.14912	1.07085	1.2991	1.49501
211	1.58833	1.60239	1.58632			1.0551	1.14033	1.06594	1.28454	1.49338
212	1.58779	1.61059	1.59243			1.05688	1.13903	1.06265	1.28475	1.50817
213	1.57749	1.60944	1.58157			1.05103	1.1303	1.06025	1.27485	1.50168
214	1.56143	1.60288	1.56961			1.06204	1.13527	1.06492	1.26192	1.50422
215	1.56325	1.61345	1.5762			1.06257	1.13357	1.06203	1.24773	1.50259
216	1.56223	1.61977	1.58607			1.06462	1.13923	1.06121	1.24158	1.50595
217	1.57786	1.63479	1.6021			1.06055	1.13665	1.04836	1.2231	1.50586
218	1.58851	1.63392	1.61233			1.06956	1.13608	1.05063	1.22564	1.50512
219	1.58402	1.61488	1.60543			1.07511	1.12834	1.04793	1.22443	1.49863
220	1.57612	1.59667	1.59369			1.06462	1.12675	1.04676	1.21982	1.48624
221	1.5878	1.59232	1.59542			1.05084	1.11023	1.03286	1.2117	1.47037
222	1.57861	1.56958	1.58532			1.05222	1.11419	1.04554	1.21956	1.47169
223	1.58005	1.56071	1.60498			1.05483	1.1139	1.05745	1.22753	1.47562
224	1.57708	1.56879	1.61228			1.06756	1.12408	1.06903	1.23815	1.48691
225	1.57254	1.57442	1.61339			1.06481	1.1218	1.07129	1.24605	1.48939
226	1.56238	1.57328	1.60037			1.05985	1.12392	1.07175	1.23848	1.48262
227	1.55735	1.57949	1.59874			1.05361	1.11547	1.06648	1.23119	1.46557
228	1.54927	1.58327	1.57763			1.05473	1.11978	1.06496	1.24513	1.47619
229	1.54455	1.59643	1.56054			1.04736	1.10922	1.06055	1.24539	1.48152
230	1.54456	1.60134	1.55844			1.04807	1.11015	1.05879	1.25936	1.48455
231	1.55424	1.61734	1.56192			1.05166	1.10641	1.0645	1.27229	1.50065
232	1.56654	1.61715	1.55974			1.05859	1.1092	1.07136	1.28697	1.50053
233	1.56819	1.60258	1.55773			1.05495	1.10116	1.0869	1.28039	1.50569
234	1.56337	1.58728	1.5418			1.06295	1.11702	1.09296	1.2728	1.51573
235	1.56704	1.58118	1.53737			1.05196	1.11512	1.08476	1.26014	1.50607
236	1.57362	1.57628	1.54353			1.06273	1.12071	1.08824	1.25817	1.51415
237	1.58399	1.56581	1.55206			1.05301	1.11763	1.0838	1.24914	1.51229
238	1.5835	1.56204	1.5535			1.0574	1.13086	1.0893	1.24756	1.53341
239	1.59391	1.56386	1.55975			1.05637	1.13374	1.08431	1.2448	1.5402
240	1.59623	1.57493	1.56536			1.04974	1.13256	1.07143	1.2402	1.51901
241	1.6083	1.57245	1.55538			1.03998	1.12161	1.06303	1.23049	1.49446
242	1.59371	1.57498	1.5434			1.03498	1.11781	1.0549	1.22949	1.47847
243	1.58529	1.58367	1.55484			1.03935	1.10638	1.04747	1.22769	1.47289
244	1.56961	1.58605	1.56718			1.04381	1.10131	1.03163	1.21943	1.46331
245	1.55125	1.58946	1.57036			1.04224	1.09122	1.02339	1.21863	1.46326
246	1.54558	1.58445	1.57119			1.03623	1.09168	1.0283	1.21984	1.4637
247	1.52748	1.56601	1.55681			1.03732	1.08798	1.03221	1.23094	1.46983
248	1.51143	1.54524	1.54706			1.0379	1.0918	1.03954	1.23805	1.48671
249	1.51181	1.54208	1.54022			1.03601	1.09096	1.0462	1.24039	1.4992
250	1.50136	1.52608	1.51738			1.03409	1.0981	1.05546	1.25007	1.50094
251	1.51127	1.52768	1.51871			1.03493	1.09755	1.05856	1.25006	1.52124
252	1.51081	1.52467	1.51848			1.02931	1.1008	1.06584	1.2451	1.52259
253	1.49852	1.51047	1.50535			1.02509	1.09683	1.07587	1.24411	1.52514
254	1.49359	1.50164	1.50039			1.0155	1.09475	1.0674	1.23292	1.50838
255	1.49308	1.50278	1.50345			1.00301	1.08853	1.07063	1.22621	1.49491
256	1.488	1.49115	1.49779			1.0047	1.098	1.07605	1.22393	1.49599
257	1.49609	1.49059	1.50129			1.00083	1.09496	1.07498	1.21539	1.49337
258	1.49575	1.49003	1.5115			1.0158	1.10931	1.08561	1.21185	1.50441
259	1.5014	1.49665	1.53189			1.01226	1.11297	1.08898	1.21131	1.4995
260	1.49653	1.49699	1.52647			1.0057	1.11049	1.08605	1.20659	1.48051
261	1.48837	1.50785	1.52446			1.00248	1.10421	1.08182	1.19489	1.47178
262	1.47903	1.50434	1.52758			1.01038	1.10865	1.07625	1.18864	1.47206
263	1.47166	1.50045	1.51885			1.00375	1.09854	1.06325	1.18751	1.46618
264	1.47204	1.51434	1.52201			0.997663	1.09442	1.05412	1.18246	1.45152
265	1.47342	1.52373	1.51439			1.00408	1.08414	1.04029	1.18355	1.44285
266	1.47197	1.51208	1.50052			1.00388	1.08764	1.03255	1.18464	1.42857
267	1.4727	1.51121	1.48541			0.991476	1.07869	1.027	1.16693	1.40947
268	1.46805	1.50465	1.45589			0.986865	1.07825	1.02263	1.16645	1.40323
269	1.46112	1.50649	1.44405			0.984322	1.0705	1.02205	1.1674	1.41202
270	1.4684	1.50319	1.43856			0.984381	1.0744	1.01036	1.16553	1.41111
271	1.4732	1.49751	1.44036			0.996541	1.08368	1.01195	1.17362	1.41346
272	1.4832	1.50002	1.46116			0.992779	1.09315	1.00831	1.1772	1.41863
273	1.49463	1.48225	1.46643			0.98223	1.08539	1.00281	1.16719	1.40876
274	1.49498	1.47192	1.4722			0.984674	1.09313	1.00941	1.16683	1.42103
275	1.49793	1.46269	1.49684			0.985022	1.09397	1.00502	1.16394	1.42584
276	1.50119	1.47902	1.51559			0.987199	1.10088	1.00807	1.15971	1.4385
277	1.50922	1.47832	1.51625			0.986749	1.10169	1.00284	1.16439	1.43861
278	1.49813	1.46938	1.49398			0.997272	1.10325	0.999402	1.16394	1.43825
279	1.487	1.47655	1.48171			0.999061	1.1012	0.987442	1.16464	1.44475
280	1.4952	1.49132	1.47252			0.98637	1.09609	0.975857	1.15295	1.42887
281	1.50284	1.50387	1.48875			0.976325	1.08798	0.968582	1.14982	1.4267
282	1.50852	1.51116	1.49441			0.978004	1.08143	0.955828	1.1525	1.42141
283	1.52738	1.51239	1.49477			0.985381	1.08037	0.956206	1.1656	1.43129
284	1.53001	1.51198	1.50015			0.983289	1.08831	0.950269	1.17248	1.44852
285	1.54584	1.51211	1.5135			0.98059	1.07798	0.938589	1.16856	1.43123
286	1.53135	1.50054	1.50821			0.976418	1.07649	0.928595	1.17196	1.42823
287	1.52086	1.49172	1.49809			0.980156	1.07426	0.939249	1.1728	1.4333
288	1.51935	1.4885	1.51379			0.985003	1.08198	0.957619	1.17557	1.44429
289	1.51751	1.50073	1.52124			0.985397	1.08486	0.977857	1.17856	1.45747
290	1.51936	1.49741	1.52639			0.981277	1.09518	0.991181	1.18065	1.46092
291	1.517	1.49998	1.52061			0.97719	1.0982	1.00058	1.17894	1.4597
292	1.50921	1.49471	1.51307			0.98324	1.09715	1.01827	1.17117	1.44979
293	1.49688	1.49262	1.49743			0.982187	1.07895	1.01369	1.15683	1.42958
294	1.49242	1.4928	1.47816			0.97622	1.0738	1.02053	1.14166	1.4156
295	1.49949	1.50276	1.47635			0.969197	1.06504	1.02675	1.13451	1.40258
296	1.48761	1.5074	1.45494			0.971415	1.06374	1.03117	1.14496	1.39754
297	1.46067	1.48842	1.43117			0.973231	1.05279	1.03171	1.14157	1.40258
298	1.42962	1.46497	1.40805			0.9804	1.06021	1.02479	1.13826	1.40613
299	1.40618	1.45292	1.39749			0.97947	1.05795	1.02413	1.14088	1.41314
300	1.41075	1.45048	1.39215			0.973557	1.06501	1.01647	1.136	1.42695
301	1.41043	1.44175	1.39903			0.970123	1.07289	1.00809	1.14637	1.43907
302	1.40888	1.42868	1.39799			0.971151	1.0868	1.0027	1.15586	1.44895
303	1.41878	1.43619	1.41388			0.969543	1.08913	1.00913	1.16479	1.45435
304	1.42183	1.43164	1.41857			0.95229	1.08243	0.995966	1.15513	1.43051
305	1.43368	1.43522	1.44131			0.945214	1.0691	0.977921	1.14154	1.41006
306	1.45768	1.44803	1.45312			0.944379	1.06674	0.980887	1.13527	1.41339
307	1.46949	1.44945	1.44675			0.938876	1.06148	0.983771	1.13149	1.41144
308	1.46179	1.44415	1.43749			0.928859	1.06595	0.987487	1.11591	1.40141
309	1.46175	1.45009	1.43881			0.923379	1.05818	0.988307	1.11014	1.41269
310	1.44031	1.45139	1.43279			0.932001	1.07095	0.999018	1.11921	1.41798
311	1.42028	1.45682	1.43543			0.936819	1.06867	1.00367	1.12014	1.41107
312	1.41782	1.45939	1.42341			0.949352	1.07462	0.998859	1.1306	1.42221
313	1.41221	1.4647	1.41387			0.960955	1.07971	0.997752	1.13048	1.43488
314	1.42058	1.47026	1.41229			0.967067	1.08526	0.996894	1.1396	1.4277
315	1.42102	1.47771	1.40256			0.967085	1.07842	0.991449	1.13722	1.40298
316	1.43682	1.48269	1.38377			0.973432	1.07685	0.986268	1.13368	1.40583
317	1.44756	1.48051	1.37583			0.975874	1.06753	0.98352	1.13343	1.40289
318	1.45169	1.47911	1.37481			0.964996	1.06635	0.978122	1.12583	1.40683
319	1.45579	1.47047	1.36353			0.956313	1.06011	0.978666	1.11711	1.40669
320	1.45191	1.46382	1.36197			0.956421	1.06859	0.983476	1.12044	1.40117
321	1.45141	1.45635	1.36748			0.955519	1.07034	0.983955	1.11402	1.39864
322	1.42745	1.44682	1.35629			0.94918	1.07137	0.982263	1.12309	1.40645
323	1.40359	1.45168	1.36237			0.962558	1.06685	0.986305	1.1278	1.41923
324	1.38389	1.44463	1.36553			0.96918	1.06575	0.983089	1.13951	1.42089
325	1.37899	1.45395	1.40856			0.969519	1.06084	0.986858	1.1315	1.41101
326	1.37476	1.45441	1.42357			0.957195	1.06969	0.981163	1.1227	1.39622
327	1.36997	1.45552	1.43353			0.962346	1.07678	0.980279	1.12441	1.39353
328	1.36527	1.45196	1.4366			0.965969	1.08619	0.975522	1.12098	1.38076
329	1.37286	1.44495	1.4292			0.942155	1.07693	0.960416	1.10142	1.37107
330	1.37215	1.43364	1.41137			0.945416	1.08163	0.962953	1.09417	1.36445
331	1.36846	1.44013	1.40209			0.951853	1.07581	0.96478	1.09183	1.36816
332	1.38305	1.45567	1.39051			0.952044	1.08705	0.973696	1.09354	1.38414
333	1.39391	1.47458	1.37992			0.957021	1.0833	0.98101	1.08073	1.38873
334	1.40404	1.48128	1.38736			0.949763	1.09188	0.978607	1.07805	1.39161
335	1.3977	1.47807	1.36881			0.952011	1.09064	0.983775	1.08283	1.38602
336	1.39363	1.46725	1.35291			0.943897	1.09157	0.983326	1.08191	1.3928
337	1.39457	1.46696	1.34196			0.940924	1.08499	0.974303	1.08444	1.38474
338	1.38669	1.44779	1.33071			0.932898	1.08216	0.970517	1.09447	1.39885
339	1.38856	1.44782	1.33385			0.939861	1.07612	0.965074	1.10101	1.39848
340	1.38756	1.45148	1.32603			0.940743	1.08737	0.9713	1.11425	1.40956
341	1.38507	1.44415	1.34249			0.943105	1.08872	0.975941	1.115	1.4125
342	1.38883	1.43714	1.35461			0.939161	1.0842	0.965864	1.11983	1.40682
343	1.39065	1.42951	1.36055			0.938414	1.06908	0.962372	1.11814	1.37449
344	1.39063	1.43067	1.38012			0.941555	1.07205	0.974206	1.12333	1.36175
345	1.38799	1.42311	1.38859			0.933803	1.06016	0.974621	1.11744	1.34366
346	1.38402	1.41441	1.39112			0.938743	1.05924	0.981542	1.11702	1.34
347	1.37518	1.41861	1.38882			0.938515	1.05485	0.985617	1.12499	1.32937
348	1.37137	1.4232	1.38295			0.939544	1.05926	0.986725	1.11416	1.31817
349	1.37094	1.42344	1.38924			0.946019	1.05656	0.977349	1.111	1.32043
350	1.36265	1.41997	1.39871			0.946982	1.06259	0.974298	1.10271	1.32432
351	1.37213	1.43651	1.40952			0.947812	1.07078	0.977072	1.10541	1.32595
352	1.359	1.42705	1.3982			0.941341	1.06833	0.970809	1.0965	1.33989
353	1.3483	1.4175	1.38516			0.923387	1.0581	0.964392	1.09069	1.32727
354	1.35353	1.41198	1.38382			0.911498	1.0602	0.961447	1.08221	1.32251
355	1.36259	1.41637	1.37644			0.913871	1.0596	0.965876	1.0818	1.32146
356	1.36414	1.41119	1.36928			0.919897	1.06729	0.967927	1.09381	1.33624
357	1.3665	1.40441	1.34186			0.910073	1.06048	0.974502	1.08064	1.31709
358	1.37811	1.40962	1.33335			0.919228	1.07088	0.989679	1.08685	1.31982
359	1.38062	1.41013	1.32141			0.914738	1.05887	0.980795	1.06508	1.30863
360	1.38314	1.39862	1.31726			0.913723	1.06027	0.972397	1.05329	1.30246
361	1.38129	1.40001	1.32886			0.922829	1.05818	0.971063	1.0567	1.30381
362	1.37964	1.40741	1.3471			0.92787	1.07051	0.969344	1.07593	1.30177
363	1.37185	1.39577	1.34979			0.942686	1.0721	0.956038	1.0727	1.31799
364	1.37717	1.3923	1.36453			0.940393	1.06425	0.948895	1.06994	1.30924
365	1.36301	1.38192	1.36424			0.943804	1.0604	0.951137	1.07057	1.3269
366	1.34923	1.36753	1.36441			0.945716	1.06765	0.953465	1.07046	1.3416
367	1.34212	1.35458	1.34131			0.943577	1.06197	0.956202	1.06696	1.34217
368	1.33458	1.34407	1.3285			0.948087	1.07056	0.961417	1.0695	1.35028
369	1.32565	1.35115	1.32664			0.951167	1.07312	0.966392	1.07266	1.34427
370	1.31784	1.36	1.33146			0.955161	1.07414	0.967004	1.06515	1.33769
371	1.308	1.3576	1.32253			0.950522	1.07598	0.969225	1.06051	1.35273
372	1.30318	1.36212	1.31392			0.94336	1.07117	0.96912	1.04851	1.33802
373	1.30194	1.36892	1.3213			0.928172	1.05464	0.962869	1.04136	1.33137
374	1.29885	1.35427	1.31772			0.926233	1.04702	0.954375	1.02424	1.32051
375	1.28638	1.34037	1.30068			0.922209	1.03443	0.950296	1.01652	1.29435
376	1.29525	1.34479	1.29319			0.931304	1.04034	0.944154	1.01344	1.28647
377	1.29347	1.34623	1.29551			0.937593	1.04033	0.940327	1.01127	1.28074
378	1.29985	1.3483	1.29447			0.934534	1.04726	0.932013	1.01323	1.26515
379	1.3121	1.35736	1.30507			0.933163	1.04609	0.932526	1.01761	1.2458
380	1.31025	1.36216	1.31723			0.941526	1.04882	0.936744	1.02612	1.2475
381	1.31674	1.36394	1.32082			0.936877	1.03435	0.932255	1.0255	1.24281
382	1.30699	1.36927	1.33158			0.936148	1.03953	0.936023	1.02016	1.25306
383	1.30655	1.37358	1.34165			0.946094	1.05002	0.941629	1.02416	1.26921
384	1.30007	1.36654	1.3414			0.946869	1.05629	0.939413	1.02132	1.28009
385	1.3017	1.35425	1.34017			0.953546	1.05981	0.945848	1.02938	1.30265
386	1.30396	1.35227	1.35486			0.955026	1.07031	0.957518	1.04985	1.31643
387	1.30965	1.3535	1.36185			0.948494	1.06656	0.960307	1.05301	1.31187
388	1.32136	1.36221	1.37026			0.948255	1.06595	0.961085	1.06111	1.30723
389	1.34005	1.36972	1.38683			0.937081	1.05874	0.964656	1.05734	1.29399
390	1.33025	1.35866	1.37547			0.92977	1.05817	0.960599	1.05544	1.28243
391	1.32758	1.33813	1.37			0.92157	1.05225	0.949712	1.05732	1.28502
392	1.32767	1.32225	1.37055			0.919585	1.04983	0.942361	1.04339	1.27985
393	1.33121	1.31837	1.35732			0.921796	1.04921	0.947806	1.04579	1.28788
394	1.32589	1.3099	1.35685			0.923039	1.05385	0.948465	1.05177	1.2965
395	1.32834	1.30572	1.35793			0.925754	1.06323	0.948878	1.05593	1.29611
396	1.32602	1.29858	1.3482			0.938175	1.07521	0.959403	1.05945	1.29569
397	1.31894	1.29402	1.33836			0.931966	1.06449	0.956792	1.04556	1.28612
398	1.31511	1.29619	1.32329			0.926445	1.05608	0.941458	1.03408	1.27283
399	1.31886	1.30772	1.32096			0.922613	1.04583	0.931277	1.01885	1.2612
400	1.30153	1.29642	1.30332			0.920161	1.04801	0.927812	1.0195	1.25662
401	1.2929	1.29235	1.30747			0.907332	1.0411	0.918927	1.00847	1.25935
402	1.28566	1.2817	1.30832			0.914234	1.04639	0.916973	1.01215	1.26154
403	1.27596	1.28289	1.31745			0.915962	1.04086	0.912032	1.00002	1.26261
404	1.26065	1.27932	1.32066			0.914806	1.044	0.915981	1.00284	1.27661
405	1.25829	1.28066	1.32366			0.919987	1.03916	0.915558	1.00638	1.28807
406	1.26149	1.28981	1.33343			0.922997	1.04908	0.922656	1.01393	1.31577
407	1.26367	1.29248	1.3321			0.923606	1.04227	0.921148	1.00495	1.31294
408	1.26901	1.28794	1.3136			0.914188	1.04232	0.921255	1.00635	1.3256
409	1.28926	1.30335	1.30776			0.906706	1.03514	0.922172	1.01315	1.32022
410	1.30115	1.31273	1.30329			0.904277	1.0367	0.923571	1.01016	1.2977
411	1.3038	1.30845	1.2876			0.902004	1.03141	0.921769	1.00187	1.29251
412	1.3023	1.30622	1.27893			0.896549	1.03178	0.925178	0.995323	1.28945
413	1.29771	1.31562	1.27975			0.895277	1.0327	0.930089	0.988114	1.28077
414	1.28525	1.30967	1.27965			0.896967	1.03548	0.933924	0.983699	1.28658
415	1.28068	1.3062	1.28424			0.893814	1.02919	0.92571	0.978593	1.27872
416	1.28029	1.30251	1.29732			0.894775	1.04359	0.936775	0.979628	1.27582
417	1.27403	1.30089	1.28785			0.902656	1.04485	0.943348	0.98052	1.27174
418	1.27419	1.29884	1.29308			0.900932	1.04433	0.940536	0.969663	1.26304
419	1.28096	1.29107	1.29295			0.905211	1.04008	0.935101	0.964137	1.27144
420	1.26635	1.28337	1.30132			0.91709	1.04972	0.944343	0.971783	1.28051
421	1.26313	1.28395	1.30937			0.915207	1.04042	0.935487	0.965135	1.2739
422	1.25958	1.29082	1.31977			0.916099	1.0408	0.936809	0.958757	1.28036
423	1.2667	1.30188	1.32908			0.914662	1.0367	0.9333	0.959931	1.28749
424	1.26506	1.29491	1.33414			0.908214	1.0418	0.933685	0.962251	1.2836
425	1.27596	1.30007	1.34308			0.89797	1.0392	0.930797	0.963257	1.28361
426	1.28291	1.30132	1.34201			0.898349	1.044	0.923047	0.965163	1.28129
427	1.27755	1.29552	1.33968			0.899064	1.03791	0.915345	0.959886	1.27103
428	1.27669	1.28112	1.30645			0.894367	1.03992	0.908062	0.961898	1.26309
429	1.27395	1.28088	1.2961			0.888195	1.03899	0.907814	0.966154	1.26659
430	1.27032	1.28026	1.2891			0.892596	1.04858	0.905328	0.974737	1.27655
431	1.26096	1.27904	1.28932			0.889021	1.04162	0.901338	0.975377	1.27104
432	1.24947	1.27791	1.27836			0.892829	1.04968	0.908697	0.987632	1.2734
433	1.25404	1.28432	1.2699			0.888072	1.04391	0.908063	0.987657	1.27433
434	1.25504	1.28703	1.26148			0.886953	1.04723	0.896575	0.98871	1.27583
435	1.24885	1.29339	1.26469			0.887059	1.03798	0.889749	0.985807	1.26817
436	1.24721	1.28177	1.26389			0.89074	1.04324	0.885034	0.975764	1.26003
437	1.24209	1.26952	1.26851			0.895527	1.04048	0.886429	0.969477	1.25865
438	1.24826	1.27672	1.27555			0.895864	1.04908	0.886741	0.976868	1.26
439	1.25688	1.27596	1.29789			0.895968	1.05006	0.888209	0.970342	1.26737
440	1.26442	1.27577	1.29989			0.905062	1.06092	0.896326	0.974456	1.27777
441	1.26379	1.2872	1.30385			0.896574	1.05733	0.902752	0.967722	1.27236
442	1.26526	1.29258	1.30265			0.900899	1.06368	0.906422	0.976912	1.27688
443	1.26955	1.28759	1.29736			0.896775	1.05428	0.904789	0.96484	1.2737
444	1.26536	1.27088	1.28627			0.901843	1.0503	0.893792	0.958226	1.26786
445	1.26266	1.25832	1.27166			0.908384	1.0497	0.896711	0.962795	1.27281
446	1.25986	1.24794	1.2517			0.907755	1.05536	0.905408	0.959002	1.28805
447	1.25723	1.24164	1.24847			0.901188	1.0485	0.898075	0.948588	1.28611
448	1.24383	1.23143	1.23799			0.902543	1.06016	0.891862	0.952283	1.29705
449	1.24768	1.244	1.25546			0.901428	1.06375	0.897449	0.958354	1.29541
450	1.24006	1.24703	1.26433			0.89854	1.0719	0.902954	0.965445	1.2983
451	1.26127	1.26034	1.29314			0.894989	1.06623	0.904422	0.960407	1.28905
452	1.26344	1.26625	1.28788			0.883033	1.0657	0.899262	0.962834	1.27076
453	1.2704	1.26908	1.28459			0.876297	1.06062	0.898922	0.950659	1.26068
454	1.2653	1.26324	1.27364			0.877128	1.06014	0.907632	0.957547	1.25054
455	1.26297	1.26343	1.28103			0.875537	1.04902	0.899713	0.95184	1.24234
456	1.25621	1.25664	1.26719			0.88302	1.06497	0.909037	0.958455	1.24978
457	1.26298	1.26196	1.26589			0.880891	1.06546	0.906625	0.962174	1.24966
458	1.25782	1.26227	1.26474			0.893894	1.08246	0.914792	0.968465	1.26482
459	1.26557	1.26356	1.27211			0.897022	1.08585	0.916558	0.965191	1.27076
460	1.26543	1.25874	1.27216			0.892559	1.08335	0.913936	0.956066	1.27755
461	1.25919	1.26105	1.28038			0.875976	1.06409	0.897131	0.944195	1.27321
462	1.24775	1.25107	1.26134			0.878962	1.06183	0.890628	0.937906	1.27279
463	1.23997	1.23776	1.25067			0.866556	1.04518	0.877154	0.922387	1.26323
464	1.22499	1.22767	1.24922			0.868977	1.04115	0.876125	0.926577	1.26954
465	1.22931	1.22753	1.25241			0.866519	1.02867	0.872012	0.92606	1.26349
466	1.23353	1.22722	1.24984			0.867861	1.03142	0.871463	0.93888	1.27175
467	1.24764	1.23947	1.24648			0.870044	1.02453	0.870852	0.940255	1.27578
468	1.24372	1.24129	1.24536			0.87633	1.02794	0.883233	0.950193	1.28324
469	1.24099	1.23551	1.2484			0.873319	1.01942	0.877504	0.943477	1.27158
470	1.25076	1.23359	1.25262			0.867141	1.0122	0.871908	0.942529	1.26908
471	1.26043	1.23559	1.27439			0.863243	0.999729	0.874905	0.93746	1.27429
472	1.26963	1.23744	1.27887			0.870292	1.00528	0.881177	0.932765	1.27538
473	1.27078	1.24205	1.27063			0.875086	1.00299	0.882564	0.925769	1.27544
474	1.27617	1.23901	1.26827			0.877148	1.01199	0.889854	0.927904	1.27609
475	1.26699	1.22829	1.25565			0.871928	1.00404	0.893419	0.926297	1.2695
476	1.26341	1.22712	1.25426			0.859322	1.01001	0.886943	0.924348	1.25662
477	1.24332	1.2186	1.24967			0.859459	1.0117	0.880656	0.918879	1.26502
478	1.23009	1.21396	1.24257			0.859156	1.02061	0.883778	0.926159	1.26508
479	1.19845	1.20842	1.24047			0.860363	1.01853	0.885599	0.920093	1.258
480	1.1906	1.21376	1.2465			0.864426	1.02329	0.887388	0.921153	1.25682
481	1.19296	1.21384	1.24772			0.8639	1.02013	0.887677	0.912206	1.23858
482	1.17904	1.20804	1.26348			0.862264	1.02202	0.883416	0.912728	1.2288
483	1.18658	1.21335	1.27022			0.865878	1.02487	0.887926	0.918389	1.23445
484	1.19222	1.21316	1.28362			0.866518	1.02342	0.884406	0.913927	1.23392
485	1.19027	1.20738	1.29952			0.863029	1.01751	0.891454	0.910649	1.22476
486	1.18447	1.196	1.30346			0.864846	1.01947	0.888182	0.910821	1.2261
487	1.19471	1.19682	1.31233			0.875838	1.02034	0.880537	0.914495	1.23045
488	1.18664	1.19329	1.31112			0.882515	1.02377	0.885226	0.920164	1.23032
489	1.16553	1.18378	1.29867			0.881759	1.01805	0.880366	0.917988	1.22767
490	1.16269	1.18274	1.28944			0.889306	1.02481	0.884823	0.924773	1.2468
491	1.1683	1.18052	1.26638			0.888061	1.01738	0.886946	0.929576	1.24807
492	1.1751	1.18207	1.26369			0.885481	1.02674	0.879485	0.923764	1.24664
493	1.18377	1.18991	1.26367			0.879834	1.02446	0.871794	0.924351	1.24428
494	1.19392	1.19371	1.25975			0.880046	1.0309	0.8726	0.923053	1.24533
495	1.19999	1.20425	1.263			0.874218	1.0219	0.864861	0.917618	1.22918
496	1.20638	1.21293	1.27195			0.863601	1.01399	0.855387	0.906886	1.21502
497	1.20574	1.21471	1.27099			0.85397	1.0073	0.853158	0.898019	1.21614
498	1.18974	1.20361	1.24984			0.853707	1.00457	0.852224	0.895942	1.20586
499	1.18766	1.19177	1.24522			0.856361	1.00408	0.857626	0.905222	1.20173
500	1.19333	1.17924	1.24866			0.862189	1.01401	0.85969	0.905568	1.21414
501	1.19586	1.19201	1.26489			0.858363	1.01665	0.859076	0.919993	1.22348
502	1.19011	1.19111	1.25976			0.861783	1.02815	0.870974	0.921713	1.24376
503	1.18129	1.18966	1.26015			0.866966	1.0322	0.880555	0.927484	1.25381
504	1.17017	1.1794	1.24751			0.868328	1.03372	0.881856	0.923528	1.25363
505	1.17343	1.17366	1.23747			0.866181	1.01649	0.879416	0.918461	1.239
506	1.16611	1.16816	1.24523			0.859604	1.01438	0.880322	0.907852	1.24285
507	1.16506	1.17397	1.24979			0.855854	1.00387	0.882091	0.903069	1.22824
508	1.17141	1.16883	1.24712			0.861214	1.01361	0.886248	0.910898	1.22256
509	1.17654	1.17317	1.25496			0.867587	1.01406	0.88939	0.913157	1.21317
510	1.17946	1.17323	1.26906			0.872144	1.01589	0.895157	0.916959	1.19892
511	1.16702	1.16712	1.26109			0.870547	1.00473	0.886105	0.912273	1.1866
512	1.1617	1.16546	1.25579			0.87074	1.01429	0.877635	0.90986	1.18086
513	1.16022	1.16289	1.25086			0.866518	1.01854	0.878119	0.901502	1.17883
514	1.15798	1.16507	1.24854			0.867145	1.02623	0.877019	0.894472	1.18421
515	1.15071	1.16171	1.23932			0.861376	1.02235	0.875438	0.885011	1.18252
516	1.15736	1.16834	1.23843			0.869419	1.02923	0.884552	0.895176	1.19716
517	1.16301	1.17391	1.235			0.874582	1.0279	0.890615	0.894453	1.20399
518	1.15913	1.17293	1.23954			0.865525	1.0234	0.884851	0.885192	1.20214
519	1.15871	1.17096	1.23371			0.858678	1.01438	0.889645	0.879722	1.21006
520	1.14775	1.16028	1.23767			0.854714	1.01416	0.892597	0.882286	1.20319
521	1.13877	1.14864	1.23959			0.854462	1.00915	0.891675	0.890546	1.20957
522	1.1354	1.14204	1.24469			0.851467	1.00886	0.887563	0.894158	1.21613
523	1.14403	1.1451	1.25279			0.853218	1.00767	0.884107	0.897226	1.21539
524	1.14342	1.14385	1.2432			0.855928	1.01418	0.887234	0.896998	1.22644
525	1.14384	1.14866	1.26157			0.853631	1.00904	0.884597	0.896966	1.22224
526	1.15382	1.15455	1.27245			0.851192	1.01618	0.882855	0.89855	1.23701
527	1.16602	1.15281	1.27767			0.853169	1.01195	0.875093	0.89202	1.23127
528	1.16213	1.14775	1.27035			0.851996	1.01526	0.875496	0.888963	1.22893
529	1.16577	1.15775	1.26573			0.851135	1.01361	0.868999	0.89001	1.22669
530	1.16298	1.15265	1.25237			0.850695	1.02352	0.871728	0.897202	1.22925
531	1.17932	1.16246	1.25141			0.844635	1.02317	0.868379	0.895604	1.22754
532	1.17973	1.15916	1.24055			0.848849	1.03337	0.878697	0.906713	1.2322
533	1.16904	1.15143	1.23211			0.854613	1.03804	0.88268	0.911267	1.23956
534	1.15401	1.13856	1.22047			0.85042	1.04002	0.890406	0.914049	1.23377
535	1.15718	1.14144	1.22632			0.856343	1.02885	0.890474	0.911499	1.21577
536	1.15325	1.13946	1.22954			0.857861	1.02939	0.903316	0.912595	1.20804
537	1.15903	1.1436	1.24522			0.855191	1.01354	0.901288	0.905681	1.19447
538	1.1704	1.14626	1.24919			0.861186	1.02601	0.907438	0.909139	1.20052
539	1.17176	1.15138	1.25116			0.861014	1.02191	0.908487	0.907078	1.20136
540	1.16181	1.14689	1.24638			0.869542	1.01731	0.895725	0.906001	1.19311
541	1.15881	1.14055	1.23941			0.860261	1.00455	0.889398	0.896005	1.19156
542	1.15726	1.14309	1.24717			0.859878	1.01006	0.897725	0.897961	1.19112
543	1.15494	1.14381	1.25423			0.86635	1.00432	0.900825	0.900339	1.19748
544	1.14203	1.13805	1.24324			0.871554	1.00849	0.898317	0.906977	1.20977
545	1.1335	1.14046	1.25263			0.878722	1.00824	0.889872	0.904259	1.21705
546	1.11343	1.14576	1.25143			0.880502	1.01296	0.887333	0.914015	1.21629
547	1.11472	1.15032	1.24672			0.870769	1.00562	0.891824	0.906487	1.21814
548	1.10896	1.13976	1.23388			0.86286	1.00264	0.893102	0.908591	1.21825
549	1.11746	1.1431	1.2397			0.860432	0.998952	0.898084	0.907556	1.21884
550	1.11326	1.13342	1.23234			0.856	1.00428	0.899131	0.912614	1.22467
551	1.11144	1.13525	1.21749			0.852789	1.00319	0.904347	0.911915	1.24018
552	1.10734	1.13485	1.21236			0.85231	1.00308	0.899946	0.908666	1.23422
553	1.11198	1.14255	1.21996			0.847414	0.993557	0.893428	0.903144	1.21783
554	1.11977	1.13767	1.23226			0.843382	0.998474	0.894815	0.909734	1.21391
555	1.13022	1.13589	1.23744			0.838548	0.987506	0.896435	0.90601	1.21136
556	1.13545	1.13143	1.24126			0.839308	0.995511	0.905986	0.909348	1.20227
557	1.13051	1.1302	1.24978			0.828968	0.988422	0.896592	0.908984	1.1945
558	1.11951	1.12568	1.24			0.833146	0.998808	0.897153	0.898994	1.20482
559	1.12305	1.11715	1.23507			0.824955	0.997598	0.891606	0.896485	1.20137
560	1.12545	1.11813	1.2351			0.834857	1.01117	0.896479	0.902098	1.19501
561	1.13369	1.13054	1.24726			0.83559	1.01311	0.901788	0.905861	1.19447
562	1.13814	1.14874	1.25217			0.841516	1.02597	0.904754	0.90231	1.21295
563	1.13412	1.16383	1.24265			0.843991	1.02653	0.903835	0.903127	1.21521
564	1.13991	1.16622	1.24458			0.847382	1.03482	0.912857	0.903263	1.21226
565	1.13807	1.16067	1.24086			0.849769	1.03767	0.910742	0.902467	1.21813
566	1.12649	1.14756	1.23412			0.846553	1.0379	0.902874	0.890289	1.20676
567	1.11975	1.14737	1.24187			0.847646	1.03359	0.903987	0.888568	1.19994
568	1.11249	1.1366	1.23436			0.849448	1.04609	0.907509	0.894234	1.21235
569	1.10492	1.12159	1.22184			0.851823	1.05713	0.914715	0.893532	1.2247
570	1.103	1.12664	1.22515			0.851762	1.06179	0.913446	0.896238	1.22374
571	1.11516	1.14323	1.23512			0.848812	1.0616	0.90781	0.896829	1.21971
572	1.11945	1.14152	1.23533			0.849146	1.06156	0.909605	0.895477	1.22112
573	1.10422	1.13026	1.22527			0.839489	1.05179	0.907272	0.89014	1.20101
574	1.09895	1.11475	1.21554			0.845993	1.06842	0.912912	0.893649	1.21067
575	1.09556	1.11813	1.21485			0.83586	1.06434	0.907639	0.884875	1.19092
576	1.08617	1.10963	1.20871			0.827564	1.05997	0.903934	0.8738	1.18297
577	1.08446	1.10463	1.21302			0.826072	1.06372	0.905706	0.876143	1.1878
578	1.0856	1.1018	1.212			0.836973	1.08221	0.919221	0.894152	1.19957
579	1.09062	1.0979	1.22062			0.837749	1.0809	0.922712	0.895661	1.19588
580	1.09545	1.09677	1.21835			0.837765	1.07926	0.915485	0.897011	1.18876
581	1.10298	1.10364	1.22515			0.825774	1.06275	0.908777	0.887045	1.17352
582	1.11675	1.11228	1.23671			0.825702	1.06971	0.904472	0.898619	1.17308
583	1.1132	1.12754	1.25652			0.817324	1.06456	0.904964	0.896676	1.16475
584	1.10236	1.12465	1.24995			0.824449	1.07441	0.908054	0.893748	1.1714
585	1.09198	1.11907	1.25283			0.820564	1.0736	0.913204	0.898719	1.17379
586	1.0704	1.10729	1.24242			0.826727	1.07866	0.924878	0.913452	1.17198
587	1.06947	1.1037	1.24573			0.821639	1.0722	0.927188	0.919188	1.18116
588	1.06682	1.11275	1.24698			0.836757	1.08725	0.933095	0.926502	1.18323
589	1.06326	1.10944	1.24592			0.843324	1.09578	0.943	0.930148	1.19708
590	1.06616	1.10241	1.23684			0.845011	1.10396	0.947342	0.939644	1.19849
591	1.06446	1.1015	1.22237			0.838536	1.09419	0.947212	0.928099	1.18738
592	1.08019	1.11243	1.21144			0.835434	1.08658	0.943181	0.918016	1.1778
593	1.08519	1.12297	1.21762			0.821258	1.07183	0.925687	0.901346	1.16505
594	1.10121	1.12675	1.22063			0.818088	1.07051	0.929274	0.904351	1.15659
595	1.09864	1.1242	1.21491			0.828015	1.07188	0.928146	0.901003	1.14642
596	1.0895	1.1193	1.20467			0.829704	1.06875	0.928359	0.890809	1.14408
597	1.07886	1.12082	1.18498			0.828655	1.06185	0.919744	0.886598	1.14717
598	1.07224	1.11787	1.16877			0.825239	1.04751	0.91251	0.872906	1.14062
599	1.07564	1.12346	1.17394			0.834732	1.04775	0.920285	0.88457	1.1451
600	1.07521	1.11257	1.17294			0.840427	1.04958	0.931472	0.89894	1.14751
601	1.07109	1.11302	1.17002			0.844404	1.05069	0.934922	0.902903	1.15756
602	1.07756	1.11766	1.1712			0.838575	1.05396	0.930744	0.899863	1.15932
603	1.0824	1.1242	1.18791			0.835987	1.04877	0.931513	0.889064	1.1486
604	1.07804	1.13141	1.19365			0.836123	1.05389	0.928115	0.874487	1.15174
605	1.06933	1.13722	1.19784			0.82202	1.054	0.937107	0.875839	1.13749
606	1.07742	1.14732	1.20836			0.82498	1.05859	0.936577	0.876544	1.13911
607	1.07774	1.14456	1.20963			0.816763	1.04545	0.924891	0.8675	1.12365
608	1.08032	1.14576	1.22087			0.822421	1.04925	0.923986	0.871618	1.1232
609	1.08239	1.14719	1.23009			0.821652	1.04802	0.924937	0.87385	1.12734
610	1.07322	1.15223	1.2345			0.826399	1.05804	0.928102	0.877927	1.13905
611	1.08314	1.16098	1.22379			0.831407	1.0605	0.924013	0.881135	1.1358
612	1.07322	1.15772	1.21321			0.829302	1.05763	0.926079	0.883401	1.13662
613	1.06853	1.15101	1.20555			0.839361	1.0722	0.935936	0.889819	1.14948
614	1.06987	1.14598	1.20339			0.829622	1.07261	0.934205	0.882679	1.15098
615	1.06216	1.14104	1.20879			0.842161	1.08193	0.935151	0.883652	1.14474
616	1.0752	1.14324	1.22431			0.84361	1.08852	0.936815	0.886114	1.16076
617	1.0711	1.14016	1.22851			0.842142	1.09169	0.936859	0.88611	1.1597
618	1.05821	1.1373	1.20953			0.844659	1.09322	0.940366	0.894	1.17967
619	1.05785	1.13044	1.19754			0.84003	1.08126	0.930853	0.884893	1.17269
620	1.04933	1.12517	1.18865			0.835921	1.08169	0.9295	0.877082	1.17255
621	1.0567	1.12821	1.18388			0.835162	1.08796	0.935522	0.88231	1.17949
622	1.06768	1.1298	1.18214			0.83676	1.08047	0.926411	0.882987	1.16907
623	1.08373	1.13498	1.18541			0.839958	1.07644	0.932185	0.892072	1.17194
624	1.09507	1.1533	1.19126			0.835126	1.08196	0.92917	0.890611	1.17111
625	1.09715	1.15929	1.18727			0.83707	1.07318	0.922544	0.896917	1.16353
626	1.11242	1.16767	1.19043			0.822311	1.06287	0.903799	0.891791	1.14416
627	1.11662	1.16868	1.1897			0.819046	1.05255	0.902948	0.881492	1.1262
628	1.1176	1.16678	1.17918			0.817957	1.06062	0.90023	0.87613	1.11773
629	1.10477	1.16005	1.16574			0.822393	1.07495	0.906418	0.890352	1.12012
630	1.09648	1.14341	1.15615			0.829252	1.08759	0.916713	0.896653	1.13059
631	1.09931	1.13876	1.15681			0.837415	1.10415	0.925703	0.903733	1.15182
632	1.08682	1.13055	1.14564			0.832404	1.10102	0.929536	0.909108	1.14986
633	1.08654	1.12573	1.14311			0.8401	1.11034	0.929894	0.917391	1.15589
634	1.09024	1.12374	1.15336			0.833084	1.10997	0.927898	0.917305	1.16613
635	1.08566	1.11703	1.15132			0.830815	1.09822	0.937094	0.915042	1.16679
636	1.09514	1.12208	1.15641			0.828198	1.09185	0.931427	0.912059	1.16039
637	1.08658	1.12546	1.14038			0.820608	1.08697	0.918464	0.904548	1.15418
638	1.08506	1.14342	1.14895			0.815078	1.08311	0.926589	0.902368	1.15159
639	1.07603	1.14693	1.12979			0.804307	1.06687	0.913955	0.891801	1.14417
640	1.07693	1.14404	1.12567			0.804468	1.0604	0.91135	0.902725	1.14354
641	1.07176	1.14186	1.12351			0.808374	1.05453	0.917229	0.908145	1.13942
642	1.07102	1.13793	1.13097			0.811745	1.05468	0.912417	0.901583	1.13332
643	1.06767	1.12972	1.13141			0.820976	1.05841	0.920938	0.8978	1.14255
644	1.06468	1.12432	1.12824			0.824719	1.06774	0.918729	0.897719	1.14497
645	1.0684	1.12695	1.11931			0.821355	1.07713	0.928887	0.894322	1.13992
646	1.07219	1.13156	1.13217			0.819585	1.07253	0.933066	0.886251	1.13637
647	1.07527	1.1188	1.12802			0.817783	1.07255	0.938354	0.880931	1.13045
648	1.07643	1.11437	1.12022			0.817282	1.08145	0.930017	0.882128	1.13492
649	1.06692	1.11069	1.10015			0.820768	1.08332	0.927288	0.873035	1.13177
650	1.06312	1.10655	1.0881			0.816986	1.07891	0.919082	0.867962	1.13037
651	1.06084	1.11269	1.091			0.813588	1.0762	0.92227	0.862197	1.13302
652	1.06775	1.11944	1.08708			0.819246	1.07963	0.921763	0.865418	1.1233
653	1.06733	1.12749	1.07868			0.812763	1.08126	0.929167	0.872374	1.12753
654	1.06416	1.1323	1.07013			0.811549	1.08757	0.932223	0.867442	1.12376
655	1.05918	1.1378	1.06721			0.812486	1.096	0.923356	0.875424	1.11741
656	1.05825	1.14086	1.05417			0.802101	1.09953	0.917677	0.864008	1.11267
657	1.08599	1.15551	1.06923			0.803007	1.10092	0.906172	0.856562	1.11783
658	1.082	1.16531	1.08686			0.798792	1.10149	0.907861	0.859538	1.12548
659	1.08859	1.16539	1.07679			0.800447	1.1034	0.910473	0.864782	1.11922
660	1.09342	1.16355	1.09303			0.802072	1.09683	0.911511	0.874326	1.12288
661	1.08905	1.14761	1.08471			0.810641	1.09141	0.918021	0.881997	1.12103
662	1.09404	1.15167	1.08336			0.810459	1.09585	0.913034	0.879266	1.11754
663	1.09804	1.15802	1.08109			0.820817	1.09258	0.917166	0.877635	1.1188
664	1.08734	1.15274	1.08358			0.821661	1.10351	0.933846	0.897005	1.11871
665	1.09023	1.15337	1.09459			0.830117	1.10429	0.931321	0.905503	1.1346
666	1.07941	1.15975	1.10714			0.826003	1.10844	0.929483	0.905297	1.13799
667	1.07863	1.1602	1.11652			0.83745	1.10681	0.927717	0.905795	1.13324
668	1.07203	1.16534	1.11102			0.834324	1.10286	0.916812	0.893643	1.11223
669	1.05722	1.16043	1.10919			0.823946	1.10174	0.919202	0.894965	1.11198
670	1.04826	1.15787	1.09873			0.838071	1.10454	0.918498	0.904055	1.11722
671	1.03997	1.15192	1.08982			0.831388	1.10455	0.919688	0.910528	1.10126
672	1.04924	1.15784	1.08731			0.830975	1.11189	0.926353	0.905199	1.10153
673	1.04865	1.14729	1.07876			0.830956	1.12024	0.923447	0.909473	1.10552
674	1.06031	1.15734	1.08552			0.836456	1.1217	0.923314	0.91524	1.10691
675	1.06674	1.16427	1.10018			0.828588	1.12211	0.925456	0.914106	1.11096
676	1.07694	1.16164	1.09995			0.823243	1.12375	0.93062	0.904792	1.10975
677	1.07123	1.14926	1.0925			0.821164	1.11974	0.92349	0.909079	1.11402
678	1.06647	1.13568	1.0782			0.815111	1.1133	0.913499	0.894433	1.09825
679	1.06276	1.12461	1.0747			0.814123	1.12366	0.921818	0.897551	1.10127
680	1.05687	1.12089	1.05862			0.811466	1.11786	0.90702	0.899	1.10406
681	1.06332	1.13193	1.06296			0.824252	1.11999	0.920309	0.902741	1.11724
682	1.06193	1.1336	1.0632			0.839881	1.12579	0.935236	0.910422	1.12389
683	1.0762	1.14167	1.0702			0.847312	1.12314	0.941953	0.913482	1.13559
684	1.07906	1.14849	1.06814			0.839684	1.12159	0.937769	0.916477	1.12604
685	1.08618	1.15505	1.07536			0.835024	1.10192	0.932255	0.909103	1.11792
686	1.06936	1.15089	1.06458			0.817856	1.0832	0.91961	0.891035	1.10547
687	1.06461	1.14477	1.05843			0.814008	1.06519	0.906872	0.888021	1.10117
688	1.05613	1.12974	1.04099			0.830334	1.08181	0.910954	0.89489	1.09552
689	1.07342	1.14113	1.05127			0.827082	1.08197	0.901058	0.894597	1.10339
690	1.05356	1.12805	1.03069			0.821634	1.07867	0.903523	0.909446	1.10351
691	1.04835	1.13202	1.03083			0.819813	1.0675	0.904912	0.917434	1.10958
692	1.06251	1.13591	1.03611			0.813221	1.07521	0.9096	0.92358	1.11513
693	1.06366	1.13957	1.03656			0.800603	1.07129	0.911005	0.915988	1.09971
694	1.09721	1.17122	1.0765			0.793292	1.07819	0.905851	0.912015	1.08527
695	1.08803	1.16215	1.07269			0.775234	1.07133	0.908996	0.906763	1.07325
696	1.06637	1.14028	1.0661			0.789285	1.09018	0.913584	0.923209	1.07999
697	1.06299	1.14068	1.05908			0.7811	1.06778	0.902563	0.91281	1.04858
698	1.03636	1.12324	1.03049			0.788724	1.059	0.909807	0.911079	1.04789
699	1.02615	1.11054	1.02406			0.795927	1.0638	0.913778	0.906263	1.04463
700	1.0383	1.11302	1.03639			0.795441	1.07494	0.927747	0.914073	1.02605
701	1.03971	1.11271	1.03712			0.819389	1.09803	0.948867	0.949179	1.05245
702	1.04727	1.10699	1.02473			0.822699	1.08218	0.950184	0.945416	1.05398
703	1.04398	1.09519	1.01717			0.815306	1.05366	0.949329	0.935315	1.03129
704	1.03249	1.09279	1.01249			0.81027	1.05383	0.946413	0.942667	1.02758
705	1.04817	1.10582	1.0394			0.80269	1.03136	0.934478	0.916134	1.01777
706	1.05134	1.09551	1.0394			0.789329	1.01828	0.938967	0.913705	0.998482
707	1.04561	1.09105	1.02912			0.798536	1.03332	0.960305	0.932484	1.0203
708	1.04151	1.09733	1.04536			0.805833	1.03151	0.959762	0.943108	1.04379
709	1.04981	1.11572	1.0624			0.811842	1.02607	0.962113	0.954185	1.0408
710	1.03969	1.11388	1.06362			0.814888	1.02306	0.963333	0.945801	1.0387
711	1.03938	1.10274	1.03963			0.80914	1.01812	0.951054	0.939306	1.04406
712	1.04355	1.08967	1.04261			0.828946	1.03132	0.960807	0.960366	1.05765
713	1.06548	1.11197	1.05216			0.817725	1.0176	0.955208	0.956362	1.05744
714	1.0572	1.10007	1.02752			0.812722	1.00835	0.938432	0.954416	1.03682
715	1.06103	1.10354	1.02907			0.81032	0.997223	0.926661	0.944182	1.03163
716	1.07301	1.1	1.01699			0.822346	1.00331	0.928763	0.954279	1.04315
717	1.08498	1.09611	1.00233			0.812029	0.986905	0.921142	0.946428	1.03724
718	1.08345	1.09318	1.00148			0.806611	0.969673	0.914863	0.942392	1.0385
719	1.09731	1.09458	1.00533			0.805311	0.948863	0.912759	0.935655	1.04197
720	1.07923	1.08769	0.997349			0.826632	0.959047	0.931262	0.958947	1.05629
721	1.07523	1.0744	0.985081			0.813344	0.933482	0.91919	0.939346	1.04951
722	1.04727	1.05155	0.964983			0.815997	0.931032	0.92533	0.945443	1.04655
723	1.04099	1.05367	0.969025			0.817823	0.916263	0.934395	0.942191	1.03266
724	1.0297	1.0542	0.977645			0.81133	0.910998	0.93742	0.943747	1.02791
725	1.04204	1.06764	0.984918			0.820198	0.905154	0.945399	0.95393	1.02414
726	1.05604	1.07936	0.998239			0.828222	0.91252	0.961187	0.956809	1.03184
727	1.04535	1.07442	0.994295			0.808246	0.905782	0.956	0.957915	1.02282
728	1.06601	1.08878	1.01001			0.801176	0.902155	0.951661	0.962632	1.01958
729	1.06267	1.07707	1.01607			0.787591	0.874021	0.94395	0.950739	1.00296
730	1.06973	1.07864	1.01243			0.775887	0.876641	0.934687	0.949248	1.00874
731	1.05189	1.06385	1.02632			0.772105	0.865797	0.932856	0.944501	1.02046
732	1.04883	1.04604	1.01672			0.785684	0.867175	0.953157	0.964369	1.02663
733	1.04331	1.03122	1.00881			0.786862	0.873961	0.960423	0.965862	1.02928
734	1.04495	1.035	1.01618			0.782785	0.855696	0.956705	0.965389	1.04344
735	1.02481	1.02607	0.995495			0.79529	0.85185	0.96502	0.981055	1.06086
736	1.01954	1.0187	0.985903			0.794432	0.851012	0.964991	0.977416	1.06546
737	1.02822	1.01704	0.986435			0.79892	0.851507	0.969467	0.985371	1.06123
738	1.03533	1.00885	0.974535			0.794247	0.821691	0.971665	0.999998	1.06986
739	1.03994	1.0014	0.988668			0.788252	0.795704	0.961618	0.99723	1.06289
740	1.04536	1.00109	0.996173			0.791625	0.779804	0.962306	0.992847	1.05237
741	1.03794	0.984882	0.97989			0.788231	0.767431	0.961858	0.993109	1.06467
742	1.03985	0.97378	0.9696			0.765259	0.742929	0.944371	0.964549	1.05026
743	1.02519	0.962101	0.927359			0.759647	0.732964	0.933138	0.944888	1.02806
744	1.01693	0.953301	0.945199			0.766937	0.733537	0.935741	0.962128	1.03102
745	1.05386	0.971602	0.977541			0.766131	0.742446	0.948051	0.960431	1.04975
746	1.06806	0.98211	0.993239			0.776022	0.735947	0.962499	0.960086	1.05318
747	1.0577	0.983419	0.971524			0.78015	0.737917	0.95712	0.976418	1.06846
748	1.03618	0.957768	0.97045			0.768518	0.736205	0.959097	0.974499	1.06466
749	1.03351	0.944088	0.965032			0.777039	0.742914	0.960066	0.960137	1.05348
750	1.01497	0.934969	0.948734			0.759561	0.71504	0.963396	0.939634	1.0458
751	1.02143	0.949341	0.971718			0.747628	0.71235	0.940843	0.93479	1.05343
752	1.02791	0.955303	0.989424			0.775494	0.722829	0.977278	0.964027	1.08204
753	1.02701	0.965534	1.00274			0.787877	0.716979	1.00811	0.973309	1.10979
754	1.02765	0.945312	1.01772			0.785951		0.999281	0.970611	1.10304
755	1.02197	0.941484	0.97746			0.773372	0.70013	0.983308	0.952077	1.0764
756	1.03384	0.943612	0.995282			0.76357		0.986582	0.945448	1.06539
757	1.03148	0.939288	0.962208			0.76074		0.980177	0.956096	1.05368
