# Supplementary material for: Marcksb plays a key role in the secretory pathway of zebrafish Bmp2b
Source: PLoS Genet. 2019 Sep 23;15(9):e1008306. doi: 10.1371/journal.pgen.1008306 (PMC6776368; doi:10.1371/journal.pgen.1008306)
Supplement: S1 File — This file contains statistical data corresponding to all graphs presented in the manuscript. (ZIP) [file pgen.1008306.s009.zip › data/Fig 2G.xlsx]

## Sheet: Fig 2G
	robust increased	dosal inhibited	embryo number
bmp2b_mRNA_szl	51	0	51
bmp2b_mRNA +marcksb_MO_szl	22	21	43
bmp2b_mRNA_ved	53	0	53
bmp2b_mRNA +marcksb_MO_ved	17	50	67
