# Supplementary material for: Marcksb plays a key role in the secretory pathway of zebrafish Bmp2b
Source: PLoS Genet. 2019 Sep 23;15(9):e1008306. doi: 10.1371/journal.pgen.1008306 (PMC6776368; doi:10.1371/journal.pgen.1008306)
Supplement: S1 File — This file contains statistical data corresponding to all graphs presented in the manuscript. (ZIP) [file pgen.1008306.s009.zip › data/Fig 3G.xlsx]

## Sheet: Fig 3G
	normal-like	moderate	severe	embryo number
marcksb_mRNA (200pg)	87	0	0	87
chd_MO (0.5 ng)	0	112	0	112
chd_MO (0.5 ng) +marcksb_mRNA (200pg)	0	72	54	126
