# Supplementary material for: Marcksb plays a key role in the secretory pathway of zebrafish Bmp2b
Source: PLoS Genet. 2019 Sep 23;15(9):e1008306. doi: 10.1371/journal.pgen.1008306 (PMC6776368; doi:10.1371/journal.pgen.1008306)
Supplement: S1 File — This file contains statistical data corresponding to all graphs presented in the manuscript. (ZIP) [file pgen.1008306.s009.zip › data/Fig 3I.xlsx]

## Sheet: Fig 3I
	normal-like	increased	dramatically increased	rescued	embryo number
chd_MO	0	25	0	0	25
chd_MO+marcksb_mRNA	0	5	20	0	25
chd_MO+S4D-marcksb	0	0	0	35	35
chd_MO+S4N-marcksb	0	3	0	31	34
