# Supplementary material for: Marcksb plays a key role in the secretory pathway of zebrafish Bmp2b
Source: PLoS Genet. 2019 Sep 23;15(9):e1008306. doi: 10.1371/journal.pgen.1008306 (PMC6776368; doi:10.1371/journal.pgen.1008306)
Supplement: S1 File — This file contains statistical data corresponding to all graphs presented in the manuscript. (ZIP) [file pgen.1008306.s009.zip › data/Fig 4E.xlsx]

## Sheet: Fig 4E
wildtype	marcksb_MO
0.0778	0.00723
0.0677	0.0119
0.0518	0.0596
0.06	0.0282
0.055	0.0262
