# Supplementary material for: Marcksb plays a key role in the secretory pathway of zebrafish Bmp2b
Source: PLoS Genet. 2019 Sep 23;15(9):e1008306. doi: 10.1371/journal.pgen.1008306 (PMC6776368; doi:10.1371/journal.pgen.1008306)
Supplement: S1 File — This file contains statistical data corresponding to all graphs presented in the manuscript. (ZIP) [file pgen.1008306.s009.zip › data/Fig 6D.xlsx]

## Sheet: Fig 6D
	wildtype1	wildtype2	wildtype3	MZmarcksb1	MZmarcksb2	MZmarcksb3
0	0.899288	1.06448	1.56303	1.85044	1.55847	2.0502
1	0.874152	1.07566	1.57882	1.87667	1.55146	2.04053
2	0.885341	1.09708	1.61278	1.91065	1.54157	2.05543
3	0.911936	1.13404	1.66309	1.9523	1.58539	2.1132
4	0.976439	1.16515	1.70471	1.97503	1.63037	2.15038
5	0.968218	1.17405	1.72947	1.96385	1.63371	2.14751
6	0.974842	1.16612	1.70865	1.95968	1.62017	2.11606
7	0.991011	1.19883	1.69702	1.91872	1.62651	2.12149
8	0.967385	1.21181	1.66024	1.89415	1.60618	2.05556
9	0.989543	1.23891	1.65097	1.8731	1.61309	2.0616
10	1.01529	1.2737	1.6729	1.90984	1.65809	2.06358
11	1.02219	1.26921	1.67548	1.89507	1.65101	2.07711
12	1.03341	1.26725	1.70655	1.9197	1.6769	2.05193
13	1.03936	1.27073	1.70659	1.94732	1.68529	2.06013
14	1.05348	1.29268	1.7531	2.01653	1.71857	2.09516
15	1.05539	1.32084	1.75952	2.04701	1.73205	2.10925
16	1.09165	1.32925	1.75738	2.06662	1.76532	2.1446
17	1.10675	1.32463	1.7505	2.07645	1.77873	2.16503
18	1.1147	1.35065	1.74598	2.08506	1.77147	2.1698
19	1.12198	1.38347	1.74171	2.08412	1.7601	2.15612
20	1.14368	1.39382	1.75576	2.066	1.72558	2.13472
21	1.17705	1.40895	1.80877	2.1078	1.76046	2.15201
22	1.19493	1.39536	1.79908	2.08236	1.74229	2.11799
23	1.2466	1.41644	1.83578	2.11155	1.74621	2.14575
24	1.32012	1.43915	1.85019	2.16183	1.79679	2.19389
25	1.38441	1.43108	1.88116	2.1897	1.84812	2.21015
26	1.3865	1.37243	1.85504	2.19561	1.83519	2.20124
27	1.4271	1.36611	1.83113	2.17415	1.8386	2.22733
28	1.4382	1.35967	1.81185	2.16967	1.83878	2.20512
29	1.45452	1.36057	1.78189	2.1225	1.7935	2.17997
30	1.47958	1.39586	1.80557	2.15792	1.82334	2.19143
31	1.4697	1.43058	1.83792	2.19287	1.82291	2.19595
32	1.49292	1.4768	1.85647	2.21891	1.8115	2.22446
33	1.5002	1.50121	1.8621	2.24022	1.8196	2.2112
34	1.50673	1.49223	1.87317	2.23209	1.81525	2.22067
35	1.51056	1.50564	1.88131	2.21051	1.81616	2.24338
36	1.50515	1.52998	1.88167	2.18528	1.79919	2.24792
37	1.50559	1.54098	1.89387	2.18031	1.80994	2.28971
38	1.48953	1.5403	1.85831	2.1612	1.83153	2.26596
39	1.48972	1.5475	1.84571	2.14036	1.84583	2.2843
40	1.49693	1.55225	1.82231	2.12012	1.84194	2.24084
41	1.51831	1.5594	1.8199	2.10509	1.85132	2.25084
42	1.55917	1.59085	1.84984	2.08419	1.88221	2.2407
43	1.58888	1.62145	1.90022	2.11212	1.89342	2.21885
44	1.59991	1.63133	1.93878	2.1462	1.90376	2.20204
45	1.61622	1.64486	1.96816	2.18635	1.92615	2.19731
46	1.63723	1.65021	1.96981	2.21623	1.93776	2.20834
47	1.63034	1.63527	1.95786	2.2278	1.93027	2.20056
48	1.61707	1.61877	1.92225	2.22154	1.92528	2.18145
49	1.63512	1.62856	1.91222	2.21288	1.92877	2.19048
50	1.64122	1.63932	1.9124	2.20451	1.93173	2.21191
51	1.64003	1.64429	1.90447	2.20124	1.94638	2.25024
52	1.63045	1.62779	1.89476	2.1893	1.92405	2.2637
53	1.65168	1.62695	1.90662	2.17666	1.94122	2.2784
54	1.6543	1.61704	1.8982	2.14702	1.91406	2.27817
55	1.65812	1.61275	1.89607	2.14859	1.90563	2.27896
56	1.67229	1.60849	1.90187	2.12756	1.91375	2.25965
57	1.68119	1.60892	1.88615	2.12588	1.86183	2.22916
58	1.68029	1.61667	1.89177	2.12676	1.85913	2.21194
59	1.68541	1.61773	1.88927	2.13392	1.8398	2.18505
60	1.68109	1.63023	1.90291	2.17447	1.83274	2.17035
61	1.67621	1.63373	1.91274	2.18574	1.81203	2.14016
62	1.68525	1.65007	1.94152	2.21573	1.82604	2.12822
63	1.69941	1.66266	1.93704	2.21761	1.84584	2.11637
64	1.70022	1.67282	1.95081	2.22327	1.85263	2.10671
65	1.69474	1.6783	1.94276	2.21229	1.86325	2.11856
66	1.69084	1.67125	1.94117	2.17744	1.87816	2.11483
67	1.68593	1.68046	1.95736	2.17258	1.91312	2.1236
68	1.6406	1.66295	1.9387	2.13076	1.90658	2.10503
69	1.65189	1.66756	1.93624	2.12273	1.92154	2.12046
70	1.61262	1.66561	1.94732	2.11436	1.91684	2.13516
71	1.59996	1.6559	1.92641	2.096	1.88905	2.15002
72	1.60995	1.6599	1.9572	2.10948	1.90158	2.13461
73	1.61278	1.64707	1.93664	2.12622	1.88134	2.13282
74	1.61483	1.65879	1.91765	2.14686	1.85511	2.14312
75	1.60842	1.66405	1.90172	2.17159	1.82776	2.15311
76	1.62841	1.67628	1.91585	2.19672	1.82142	2.19022
77	1.65403	1.67555	1.9349	2.21105	1.79941	2.16309
78	1.68179	1.67561	1.94328	2.20282	1.76879	2.15359
79	1.68237	1.68753	1.97056	2.19144	1.74362	2.13732
80	1.6929	1.7037	1.97794	2.19569	1.74245	2.11206
81	1.69909	1.70935	1.9796	2.18415	1.74108	2.11463
82	1.69678	1.70874	1.97735	2.15066	1.74232	2.10685
83	1.66679	1.70134	1.99258	2.14717	1.76126	2.10353
84	1.62461	1.68787	1.97888	2.12642	1.74926	2.08772
85	1.60096	1.67162	1.96222	2.13546	1.73926	2.0802
86	1.58874	1.66688	1.94706	2.10663	1.72094	2.08081
87	1.59511	1.68049	1.96698	2.13796	1.72398	2.09715
88	1.59636	1.65875	1.96244	2.13698	1.72656	2.11377
89	1.60488	1.63527	1.95679	2.13191	1.70987	2.11669
90	1.62596	1.62841	1.96674	2.16327	1.73781	2.12933
91	1.6761	1.63774	1.99464	2.20828	1.75931	2.16134
92	1.69801	1.62189	1.99452	2.20751	1.75904	2.15007
93	1.71937	1.62618	1.99082	2.19762	1.75632	2.15671
94	1.72501	1.6241	1.9671	2.17303	1.75069	2.14555
95	1.73357	1.64097	1.95065	2.15423	1.7576	2.13613
96	1.72268	1.66061	1.94349	2.14461	1.77885	2.14464
97	1.71476	1.67803	1.93579	2.15005	1.80236	2.18106
98	1.68799	1.69144	1.91599	2.15994	1.8	2.20456
99	1.6623	1.71108	1.92602	2.1738	1.77938	2.23211
100	1.63773	1.7331	1.91496	2.14634	1.77161	2.25362
101	1.61879	1.75231	1.92088	2.14547	1.76766	2.2931
102	1.61263	1.75515	1.92688	2.15406	1.77039	2.3154
103	1.6102	1.76971	1.96711	2.19419	1.78107	2.35196
104	1.60874	1.7543	1.96021	2.19872	1.78917	2.33681
105	1.60846	1.72969	1.95289	2.17378	1.80221	2.30606
106	1.61683	1.69605	1.94984	2.17378	1.78366	2.26195
107	1.60935	1.67594	1.93107	2.13257	1.79262	2.2021
108	1.61633	1.66396	1.90121	2.10985	1.78022	2.17175
109	1.62119	1.65392	1.90335	2.09238	1.77977	2.14265
110	1.61086	1.63654	1.89694	2.07943	1.77104	2.11633
111	1.60868	1.64965	1.90637	2.07221	1.78029	2.13868
112	1.62241	1.6551	1.90808	2.06588	1.78283	2.13999
113	1.62464	1.65493	1.91281	2.05451	1.77216	2.1459
114	1.63858	1.66263	1.94152	2.06581	1.76528	2.17587
115	1.65764	1.67136	1.96872	2.06343	1.77462	2.22269
116	1.65798	1.67721	1.98626	2.06645	1.78868	2.23488
117	1.66209	1.67844	1.9896	2.08005	1.77532	2.23485
118	1.65637	1.67154	1.96473	2.06342	1.74964	2.23472
119	1.6483	1.65691	1.95158	2.06198	1.7252	2.22524
120	1.63889	1.64514	1.94145	2.06326	1.71192	2.23871
121	1.63527	1.64999	1.93915	2.06078	1.71207	2.22882
122	1.60269	1.64545	1.92338	2.05896	1.7042	2.21607
123	1.5887	1.64441	1.9084	2.0678	1.69999	2.21015
124	1.58199	1.66721	1.91028	2.06767	1.71123	2.21049
125	1.58709	1.68303	1.8895	2.07753	1.73371	2.19756
126	1.57002	1.67921	1.86697	2.05538	1.72316	2.18002
127	1.56363	1.6643	1.83946	2.04019	1.70909	2.16087
128	1.56189	1.66166	1.8205	2.0354	1.69767	2.14837
129	1.57319	1.66275	1.82127	2.02276	1.69622	2.13801
130	1.59553	1.65969	1.82371	2.00921	1.70568	2.14047
131	1.61379	1.66226	1.83232	2.01457	1.70188	2.13234
132	1.64703	1.65813	1.84378	2.02046	1.7006	2.15925
133	1.67259	1.65902	1.86037	2.03999	1.7126	2.17665
134	1.66266	1.64374	1.85224	2.03515	1.7159	2.16798
135	1.65539	1.6475	1.86046	2.07266	1.75234	2.18564
136	1.64304	1.64117	1.86235	2.08044	1.76157	2.17287
137	1.62324	1.63598	1.86962	2.10835	1.7668	2.17269
138	1.60525	1.65064	1.87192	2.10754	1.77247	2.17113
139	1.59438	1.67935	1.87066	2.11803	1.77841	2.17897
140	1.57455	1.678	1.83799	2.08604	1.75098	2.16777
141	1.55698	1.67533	1.8251	2.06915	1.7373	2.18327
142	1.53985	1.67062	1.81122	2.05789	1.72851	2.16215
143	1.54096	1.67119	1.80223	2.04976	1.69669	2.14927
144	1.53062	1.6564	1.78415	2.05545	1.67367	2.13959
145	1.53733	1.64954	1.78737	2.0541	1.65876	2.1332
146	1.54766	1.65239	1.80653	2.06002	1.66646	2.13599
147	1.55204	1.65951	1.82291	2.05699	1.68365	2.12864
148	1.57005	1.65482	1.84307	2.07214	1.6938	2.12564
149	1.58605	1.64261	1.84894	2.0742	1.7173	2.12884
150	1.59158	1.62353	1.83591	2.07174	1.72101	2.09648
151	1.61316	1.61679	1.83574	2.05667	1.73719	2.09518
152	1.6332	1.6244	1.84998	2.05525	1.74459	2.11095
153	1.65243	1.61666	1.83665	2.03633	1.73662	2.10925
154	1.65604	1.62164	1.84739	2.02602	1.74926	2.12577
155	1.64399	1.62759	1.8469	2.01148	1.74269	2.12802
156	1.62649	1.6276	1.82932	1.99792	1.71996	2.11893
157	1.60465	1.62248	1.80112	1.97102	1.69205	2.11518
158	1.59644	1.6175	1.80606	1.97688	1.66729	2.11983
159	1.59187	1.62854	1.80523	1.99213	1.66529	2.12262
160	1.59007	1.62544	1.79944	1.99482	1.64906	2.12889
161	1.59457	1.64084	1.81122	2.03222	1.6624	2.1614
162	1.6	1.63968	1.80649	2.03653	1.65954	2.16973
163	1.61915	1.6462	1.79507	2.05953	1.65221	2.18411
164	1.63258	1.64502	1.80348	2.07824	1.65644	2.19789
165	1.64011	1.63946	1.79735	2.08002	1.66886	2.20408
166	1.64251	1.63529	1.77474	2.08218	1.66806	2.21596
167	1.64495	1.63517	1.76509	2.0756	1.67067	2.22736
168	1.62684	1.63532	1.75535	2.03745	1.65743	2.20666
169	1.62404	1.64124	1.76157	2.02856	1.6607	2.20704
170	1.59603	1.63209	1.71879	1.99528	1.6473	2.17397
171	1.60019	1.62854	1.69359	1.98518	1.61373	2.15095
172	1.58157	1.5974	1.66408	1.94191	1.60309	2.10201
173	1.5793	1.58774	1.67349	1.93545	1.60644	2.09838
174	1.58923	1.58282	1.68383	1.94188	1.61517	2.09283
175	1.60013	1.58586	1.70677	1.95719	1.62585	2.10719
176	1.62151	1.58675	1.73	1.97793	1.64348	2.11903
177	1.62121	1.58728	1.73157	1.98062	1.64024	2.10871
178	1.59941	1.59387	1.73194	1.9606	1.6244	2.09707
179	1.61015	1.61208	1.75025	1.98132	1.65176	2.09567
180	1.59927	1.61421	1.7604	1.98255	1.64971	2.09647
181	1.5888	1.61414	1.75747	1.97284	1.64648	2.10007
182	1.5805	1.61133	1.73127	1.97181	1.64865	2.07452
183	1.60664	1.63115	1.74298	1.97375	1.66054	2.08667
184	1.61486	1.64503	1.75257	1.97451	1.68195	2.07756
185	1.63427	1.65153	1.75619	1.9724	1.69082	2.07809
186	1.63172	1.6489	1.73452	1.94253	1.68607	2.07192
187	1.62886	1.66195	1.73309	1.93337	1.68024	2.08825
188	1.61287	1.66296	1.71511	1.93132	1.68095	2.0817
189	1.59254	1.66246	1.70231	1.92835	1.66792	2.06028
190	1.59235	1.66569	1.69003	1.91876	1.66902	2.05287
191	1.58843	1.6768	1.68878	1.93609	1.6668	2.06653
192	1.5817	1.68329	1.68897	1.94737	1.68298	2.07127
193	1.58401	1.67672	1.69087	1.93429	1.67253	2.08121
194	1.58915	1.66958	1.70267	1.92945	1.68124	2.09527
195	1.5838	1.65353	1.69931	1.91811	1.68313	2.10824
196	1.59125	1.64605	1.69697	1.91078	1.67069	2.08528
197	1.59429	1.64329	1.70494	1.89765	1.67731	2.08854
198	1.59718	1.64609	1.6787	1.90437	1.67508	2.07863
199	1.6089	1.63916	1.65706	1.86699	1.65266	2.07834
200	1.60595	1.62487	1.62912	1.84828	1.6397	2.07691
201	1.61139	1.61714	1.61275	1.83324	1.63905	2.06719
202	1.58441	1.60572	1.57661	1.83056	1.62521	2.03211
203	1.58617	1.60244	1.57494	1.82677	1.6178	2.02551
204	1.58285	1.59764	1.58032	1.81367	1.63068	2.04899
205	1.57123	1.59664	1.59913	1.80693	1.62772	2.06161
206	1.57655	1.5943	1.60263	1.7971	1.61085	2.08157
207	1.58565	1.59032	1.60444	1.8084	1.61378	2.09755
208	1.58486	1.58841	1.59687	1.80889	1.60116	2.09521
209	1.58307	1.59005	1.58977	1.81807	1.59128	2.0923
210	1.57833	1.59147	1.58279	1.81246	1.58335	2.07994
211	1.58833	1.60239	1.58632	1.8119	1.58446	2.09078
212	1.58779	1.61059	1.59243	1.80669	1.61082	2.08813
213	1.57749	1.60944	1.58157	1.80334	1.60246	2.10178
214	1.56143	1.60288	1.56961	1.78075	1.58691	2.07493
215	1.56325	1.61345	1.5762	1.77294	1.60002	2.08009
216	1.56223	1.61977	1.58607	1.77014	1.6044	2.06032
217	1.57786	1.63479	1.6021	1.79057	1.62593	2.06726
218	1.58851	1.63392	1.61233	1.80045	1.62887	2.06325
219	1.58402	1.61488	1.60543	1.80128	1.63295	2.05414
220	1.57612	1.59667	1.59369	1.78981	1.62121	2.02095
221	1.5878	1.59232	1.59542	1.80451	1.60676	2.0177
222	1.57861	1.56958	1.58532	1.79453	1.58143	1.98756
223	1.58005	1.56071	1.60498	1.80408	1.57839	1.98042
224	1.57708	1.56879	1.61228	1.8043	1.56721	1.9688
225	1.57254	1.57442	1.61339	1.81112	1.56472	1.99243
226	1.56238	1.57328	1.60037	1.81174	1.56598	1.98878
227	1.55735	1.57949	1.59874	1.81504	1.57063	2.01926
228	1.54927	1.58327	1.57763	1.79481	1.58609	2.00875
229	1.54455	1.59643	1.56054	1.7987	1.60638	2.0132
230	1.54456	1.60134	1.55844	1.7917	1.59917	2.02555
231	1.55424	1.61734	1.56192	1.80259	1.61005	2.04158
232	1.56654	1.61715	1.55974	1.79903	1.60832	2.04325
233	1.56819	1.60258	1.55773	1.79079	1.59705	2.0391
234	1.56337	1.58728	1.5418	1.781	1.57608	2.03027
235	1.56704	1.58118	1.53737	1.77746	1.57757	2.0256
236	1.57362	1.57628	1.54353	1.77042	1.56693	2.02543
237	1.58399	1.56581	1.55206	1.76954	1.54636	2.01166
238	1.5835	1.56204	1.5535	1.74846	1.51789	1.99845
239	1.59391	1.56386	1.55975	1.74363	1.52042	1.98928
240	1.59623	1.57493	1.56536	1.74959	1.51541	1.99511
241	1.6083	1.57245	1.55538	1.76272	1.51642	1.97058
242	1.59371	1.57498	1.5434	1.75884	1.52189	1.98565
243	1.58529	1.58367	1.55484	1.76588	1.5327	2.00669
244	1.56961	1.58605	1.56718	1.76127	1.53087	2.00664
245	1.55125	1.58946	1.57036	1.77066	1.54742	1.99973
246	1.54558	1.58445	1.57119	1.76162	1.5496	2.01234
247	1.52748	1.56601	1.55681	1.75407	1.55045	1.99746
248	1.51143	1.54524	1.54706	1.74175	1.55313	1.98483
249	1.51181	1.54208	1.54022	1.73751	1.558	1.9742
250	1.50136	1.52608	1.51738	1.72893	1.55405	1.95223
251	1.51127	1.52768	1.51871	1.7396	1.55325	1.95837
252	1.51081	1.52467	1.51848	1.74249	1.55238	1.9543
253	1.49852	1.51047	1.50535	1.72856	1.53488	1.94712
254	1.49359	1.50164	1.50039	1.72716	1.53608	1.9513
255	1.49308	1.50278	1.50345	1.7158	1.52865	1.97077
256	1.488	1.49115	1.49779	1.71062	1.52181	1.9587
257	1.49609	1.49059	1.50129	1.70024	1.53277	1.96558
258	1.49575	1.49003	1.5115	1.68847	1.53302	1.9686
259	1.5014	1.49665	1.53189	1.69755	1.54904	1.95673
260	1.49653	1.49699	1.52647	1.68199	1.54663	1.93948
261	1.48837	1.50785	1.52446	1.68494	1.54477	1.9337
262	1.47903	1.50434	1.52758	1.66624	1.55412	1.93905
263	1.47166	1.50045	1.51885	1.66934	1.54972	1.92226
264	1.47204	1.51434	1.52201	1.66957	1.56275	1.91929
265	1.47342	1.52373	1.51439	1.67843	1.56854	1.92734
266	1.47197	1.51208	1.50052	1.66692	1.55031	1.92044
267	1.4727	1.51121	1.48541	1.69529	1.55017	1.93426
268	1.46805	1.50465	1.45589	1.70951	1.54616	1.9319
269	1.46112	1.50649	1.44405	1.72125	1.53671	1.94245
270	1.4684	1.50319	1.43856	1.72175	1.54157	1.97074
271	1.4732	1.49751	1.44036	1.70995	1.55471	1.96715
272	1.4832	1.50002	1.46116	1.71942	1.54815	1.99395
273	1.49463	1.48225	1.46643	1.71836	1.53783	1.97775
274	1.49498	1.47192	1.4722	1.69545	1.53985	1.97032
275	1.49793	1.46269	1.49684	1.68026	1.54388	1.96263
276	1.50119	1.47902	1.51559	1.68146	1.55724	1.96968
277	1.50922	1.47832	1.51625	1.68523	1.55965	1.96809
278	1.49813	1.46938	1.49398	1.65773	1.54722	1.95013
279	1.487	1.47655	1.48171	1.64561	1.54649	1.94723
280	1.4952	1.49132	1.47252	1.64596	1.55029	1.94161
281	1.50284	1.50387	1.48875	1.66137	1.57734	1.95439
282	1.50852	1.51116	1.49441	1.66982	1.59104	1.9611
283	1.52738	1.51239	1.49477	1.66762	1.59574	1.98092
284	1.53001	1.51198	1.50015	1.65925	1.58923	1.98489
285	1.54584	1.51211	1.5135	1.65412	1.58651	1.98935
286	1.53135	1.50054	1.50821	1.63744	1.5774	1.98244
287	1.52086	1.49172	1.49809	1.61675	1.56437	1.98666
288	1.51935	1.4885	1.51379	1.61637	1.54948	1.97856
289	1.51751	1.50073	1.52124	1.61726	1.55899	1.99326
290	1.51936	1.49741	1.52639	1.61584	1.5602	2.00016
291	1.517	1.49998	1.52061	1.63252	1.5643	2.00497
292	1.50921	1.49471	1.51307	1.62891	1.5491	1.98862
293	1.49688	1.49262	1.49743	1.63624	1.54614	1.97377
294	1.49242	1.4928	1.47816	1.63274	1.53829	1.96706
295	1.49949	1.50276	1.47635	1.63926	1.54338	1.96707
296	1.48761	1.5074	1.45494	1.63188	1.5477	1.95869
297	1.46067	1.48842	1.43117	1.6202	1.5249	1.92829
298	1.42962	1.46497	1.40805	1.6108	1.50339	1.90787
299	1.40618	1.45292	1.39749	1.60742	1.48524	1.8818
300	1.41075	1.45048	1.39215	1.60876	1.48445	1.88094
301	1.41043	1.44175	1.39903	1.60163	1.48669	1.8726
302	1.40888	1.42868	1.39799	1.60048	1.47586	1.87326
303	1.41878	1.43619	1.41388	1.61144	1.49323	1.89977
304	1.42183	1.43164	1.41857	1.61724	1.5037	1.89719
305	1.43368	1.43522	1.44131	1.62614	1.52097	1.90082
306	1.45768	1.44803	1.45312	1.65477	1.53739	1.9113
307	1.46949	1.44945	1.44675	1.65925	1.53847	1.89942
308	1.46179	1.44415	1.43749	1.65552	1.54389	1.90377
309	1.46175	1.45009	1.43881	1.65877	1.53951	1.89108
310	1.44031	1.45139	1.43279	1.64216	1.52925	1.90225
311	1.42028	1.45682	1.43543	1.63676	1.52219	1.89158
312	1.41782	1.45939	1.42341	1.63347	1.51836	1.89907
313	1.41221	1.4647	1.41387	1.62804	1.50605	1.90512
314	1.42058	1.47026	1.41229	1.62002	1.50552	1.90293
315	1.42102	1.47771	1.40256	1.60863	1.50374	1.90133
316	1.43682	1.48269	1.38377	1.60257	1.51066	1.89545
317	1.44756	1.48051	1.37583	1.5946	1.51062	1.90555
318	1.45169	1.47911	1.37481	1.59322	1.51753	1.89868
319	1.45579	1.47047	1.36353	1.58086	1.50846	1.888
320	1.45191	1.46382	1.36197	1.56795	1.50425	1.89307
321	1.45141	1.45635	1.36748	1.5649	1.50841	1.90411
322	1.42745	1.44682	1.35629	1.53968	1.48809	1.89015
323	1.40359	1.45168	1.36237	1.53747	1.48373	1.90566
324	1.38389	1.44463	1.36553	1.53256	1.47235	1.90636
325	1.37899	1.45395	1.40856	1.55258	1.49035	1.92685
326	1.37476	1.45441	1.42357	1.54434	1.48318	1.92294
327	1.36997	1.45552	1.43353	1.56295	1.47918	1.91942
328	1.36527	1.45196	1.4366	1.55678	1.47439	1.91
329	1.37286	1.44495	1.4292	1.56275	1.46509	1.90504
330	1.37215	1.43364	1.41137	1.55407	1.46164	1.89022
331	1.36846	1.44013	1.40209	1.55777	1.46242	1.88923
332	1.38305	1.45567	1.39051	1.56234	1.4658	1.8812
333	1.39391	1.47458	1.37992	1.57833	1.47832	1.87962
334	1.40404	1.48128	1.38736	1.58975	1.4853	1.89334
335	1.3977	1.47807	1.36881	1.58084	1.47596	1.89887
336	1.39363	1.46725	1.35291	1.56683	1.46656	1.88265
337	1.39457	1.46696	1.34196	1.56565	1.46136	1.88646
338	1.38669	1.44779	1.33071	1.56749	1.45382	1.88293
339	1.38856	1.44782	1.33385	1.5704	1.44485	1.8995
340	1.38756	1.45148	1.32603	1.57047	1.44025	1.90823
341	1.38507	1.44415	1.34249	1.55978	1.43088	1.89986
342	1.38883	1.43714	1.35461	1.56454	1.4396	1.88163
343	1.39065	1.42951	1.36055	1.55041	1.43961	1.88814
344	1.39063	1.43067	1.38012	1.55222	1.44731	1.89013
345	1.38799	1.42311	1.38859	1.54184	1.43209	1.87031
346	1.38402	1.41441	1.39112	1.53439	1.42004	1.85526
347	1.37518	1.41861	1.38882	1.51911	1.40481	1.85258
348	1.37137	1.4232	1.38295	1.52883	1.40743	1.85102
349	1.37094	1.42344	1.38924	1.53393	1.40466	1.87083
350	1.36265	1.41997	1.39871	1.52694	1.40488	1.863
351	1.37213	1.43651	1.40952	1.54444	1.41194	1.87927
352	1.359	1.42705	1.3982	1.53084	1.40122	1.85566
353	1.3483	1.4175	1.38516	1.52448	1.39518	1.85023
354	1.35353	1.41198	1.38382	1.52139	1.39421	1.84076
355	1.36259	1.41637	1.37644	1.53215	1.41829	1.84235
356	1.36414	1.41119	1.36928	1.53477	1.4208	1.82631
357	1.3665	1.40441	1.34186	1.53389	1.41993	1.82198
358	1.37811	1.40962	1.33335	1.53958	1.42947	1.84487
359	1.38062	1.41013	1.32141	1.55074	1.43711	1.85435
360	1.38314	1.39862	1.31726	1.53763	1.43367	1.85447
361	1.38129	1.40001	1.32886	1.54905	1.43651	1.8647
362	1.37964	1.40741	1.3471	1.56268	1.42728	1.87611
363	1.37185	1.39577	1.34979	1.55815	1.413	1.87344
364	1.37717	1.3923	1.36453	1.56263	1.40847	1.8743
365	1.36301	1.38192	1.36424	1.55439	1.40589	1.8603
366	1.34923	1.36753	1.36441	1.53622	1.40246	1.84333
367	1.34212	1.35458	1.34131	1.52144	1.40082	1.81304
368	1.33458	1.34407	1.3285	1.50405	1.39246	1.80237
369	1.32565	1.35115	1.32664	1.49935	1.41055	1.80332
370	1.31784	1.36	1.33146	1.50102	1.42457	1.81033
371	1.308	1.3576	1.32253	1.51084	1.43407	1.82526
372	1.30318	1.36212	1.31392	1.52257	1.42263	1.81973
373	1.30194	1.36892	1.3213	1.53044	1.42324	1.81424
374	1.29885	1.35427	1.31772	1.52614	1.40814	1.79696
375	1.28638	1.34037	1.30068	1.52038	1.40478	1.78374
376	1.29525	1.34479	1.29319	1.53321	1.40598	1.78233
377	1.29347	1.34623	1.29551	1.5312	1.39582	1.77528
378	1.29985	1.3483	1.29447	1.54239	1.38909	1.77741
379	1.3121	1.35736	1.30507	1.56064	1.39883	1.78531
380	1.31025	1.36216	1.31723	1.56331	1.39592	1.79154
381	1.31674	1.36394	1.32082	1.5566	1.39786	1.77823
382	1.30699	1.36927	1.33158	1.55463	1.39582	1.77523
383	1.30655	1.37358	1.34165	1.53139	1.39942	1.75203
384	1.30007	1.36654	1.3414	1.52598	1.3847	1.74592
385	1.3017	1.35425	1.34017	1.51407	1.3779	1.75303
386	1.30396	1.35227	1.35486	1.51928	1.39837	1.77549
387	1.30965	1.3535	1.36185	1.51135	1.40916	1.8088
388	1.32136	1.36221	1.37026	1.51699	1.41464	1.82547
389	1.34005	1.36972	1.38683	1.51361	1.43163	1.85948
390	1.33025	1.35866	1.37547	1.49418	1.42721	1.85901
391	1.32758	1.33813	1.37	1.48053	1.40622	1.85982
392	1.32767	1.32225	1.37055	1.47693	1.39798	1.84846
393	1.33121	1.31837	1.35732	1.48211	1.39372	1.85539
394	1.32589	1.3099	1.35685	1.47689	1.3822	1.84073
395	1.32834	1.30572	1.35793	1.49755	1.38292	1.82951
396	1.32602	1.29858	1.3482	1.49166	1.37382	1.8203
397	1.31894	1.29402	1.33836	1.49444	1.37458	1.81611
398	1.31511	1.29619	1.32329	1.49757	1.37782	1.81138
399	1.31886	1.30772	1.32096	1.51156	1.39579	1.82116
400	1.30153	1.29642	1.30332	1.49504	1.38545	1.80557
401	1.2929	1.29235	1.30747	1.50546	1.37783	1.8013
402	1.28566	1.2817	1.30832	1.50245	1.35998	1.79033
403	1.27596	1.28289	1.31745	1.48296	1.35401	1.79386
404	1.26065	1.27932	1.32066	1.48601	1.34592	1.80121
405	1.25829	1.28066	1.32366	1.4776	1.34566	1.7957
406	1.26149	1.28981	1.33343	1.47935	1.35042	1.81014
407	1.26367	1.29248	1.3321	1.49046	1.35682	1.80562
408	1.26901	1.28794	1.3136	1.48804	1.35902	1.78928
409	1.28926	1.30335	1.30776	1.50662	1.38356	1.80369
410	1.30115	1.31273	1.30329	1.51182	1.37931	1.80384
411	1.3038	1.30845	1.2876	1.51013	1.36519	1.79524
412	1.3023	1.30622	1.27893	1.51676	1.35847	1.77542
413	1.29771	1.31562	1.27975	1.52343	1.36372	1.78653
414	1.28525	1.30967	1.27965	1.51799	1.35257	1.7836
415	1.28068	1.3062	1.28424	1.5129	1.35666	1.78573
416	1.28029	1.30251	1.29732	1.5193	1.36193	1.78071
417	1.27403	1.30089	1.28785	1.51267	1.35937	1.79579
418	1.27419	1.29884	1.29308	1.50423	1.35992	1.79562
419	1.28096	1.29107	1.29295	1.51039	1.36443	1.80945
420	1.26635	1.28337	1.30132	1.49494	1.36508	1.7995
421	1.26313	1.28395	1.30937	1.48875	1.35903	1.79858
422	1.25958	1.29082	1.31977	1.4788	1.3546	1.78973
423	1.2667	1.30188	1.32908	1.49003	1.35875	1.78814
424	1.26506	1.29491	1.33414	1.48396	1.3459	1.77997
425	1.27596	1.30007	1.34308	1.48956	1.3447	1.79366
426	1.28291	1.30132	1.34201	1.49831	1.339	1.78217
427	1.27755	1.29552	1.33968	1.48562	1.34022	1.77173
428	1.27669	1.28112	1.30645	1.48831	1.33922	1.74017
429	1.27395	1.28088	1.2961	1.48281	1.33719	1.74199
430	1.27032	1.28026	1.2891	1.48009	1.33513	1.73619
431	1.26096	1.27904	1.28932	1.47684	1.33847	1.72479
432	1.24947	1.27791	1.27836	1.47967	1.34234	1.71725
433	1.25404	1.28432	1.2699	1.48522	1.35186	1.74184
434	1.25504	1.28703	1.26148	1.49222	1.35651	1.74716
435	1.24885	1.29339	1.26469	1.49215	1.36202	1.74794
436	1.24721	1.28177	1.26389	1.49086	1.36174	1.75246
437	1.24209	1.26952	1.26851	1.48017	1.364	1.73381
438	1.24826	1.27672	1.27555	1.4864	1.38238	1.74174
439	1.25688	1.27596	1.29789	1.48113	1.37205	1.73499
440	1.26442	1.27577	1.29989	1.48969	1.34909	1.73376
441	1.26379	1.2872	1.30385	1.50051	1.36315	1.73166
442	1.26526	1.29258	1.30265	1.50622	1.36404	1.74127
443	1.26955	1.28759	1.29736	1.50053	1.35905	1.74663
444	1.26536	1.27088	1.28627	1.49343	1.34787	1.74965
445	1.26266	1.25832	1.27166	1.48358	1.34182	1.74588
446	1.25986	1.24794	1.2517	1.46975	1.32411	1.77084
447	1.25723	1.24164	1.24847	1.45434	1.32927	1.76426
448	1.24383	1.23143	1.23799	1.4576	1.33735	1.74813
449	1.24768	1.244	1.25546	1.46272	1.35215	1.76171
450	1.24006	1.24703	1.26433	1.4701	1.35866	1.77275
451	1.26127	1.26034	1.29314	1.48657	1.38046	1.78696
452	1.26344	1.26625	1.28788	1.50209	1.38116	1.80351
453	1.2704	1.26908	1.28459	1.51439	1.37481	1.78629
454	1.2653	1.26324	1.27364	1.5014	1.37546	1.76755
455	1.26297	1.26343	1.28103	1.49663	1.35682	1.7522
456	1.25621	1.25664	1.26719	1.48304	1.34622	1.73274
457	1.26298	1.26196	1.26589	1.48611	1.34454	1.72852
458	1.25782	1.26227	1.26474	1.4988	1.33919	1.71505
459	1.26557	1.26356	1.27211	1.49828	1.34455	1.71899
460	1.26543	1.25874	1.27216	1.50835	1.3399	1.70607
461	1.25919	1.26105	1.28038	1.52158	1.34935	1.70448
462	1.24775	1.25107	1.26134	1.52154	1.33963	1.71149
463	1.23997	1.23776	1.25067	1.51928	1.33554	1.7151
464	1.22499	1.22767	1.24922	1.5134	1.33019	1.70355
465	1.22931	1.22753	1.25241	1.51458	1.35532	1.71176
466	1.23353	1.22722	1.24984	1.50521	1.36543	1.7239
467	1.24764	1.23947	1.24648	1.52373	1.38153	1.71669
468	1.24372	1.24129	1.24536	1.507	1.37397	1.70114
469	1.24099	1.23551	1.2484	1.50014	1.37332	1.69524
470	1.25076	1.23359	1.25262	1.50019	1.37589	1.68923
471	1.26043	1.23559	1.27439	1.51372	1.37537	1.68742
472	1.26963	1.23744	1.27887	1.50874	1.36436	1.69162
473	1.27078	1.24205	1.27063	1.50561	1.3649	1.69332
474	1.27617	1.23901	1.26827	1.4943	1.36198	1.68671
475	1.26699	1.22829	1.25565	1.48895	1.35257	1.68309
476	1.26341	1.22712	1.25426	1.48353	1.35955	1.67571
477	1.24332	1.2186	1.24967	1.47488	1.36098	1.66637
478	1.23009	1.21396	1.24257	1.47368	1.35226	1.6653
479	1.19845	1.20842	1.24047	1.46438	1.34565	1.66943
480	1.1906	1.21376	1.2465	1.46855	1.35284	1.6875
481	1.19296	1.21384	1.24772	1.47339	1.36184	1.69644
482	1.17904	1.20804	1.26348	1.46732	1.35948	1.70107
483	1.18658	1.21335	1.27022	1.47217	1.36623	1.71223
484	1.19222	1.21316	1.28362	1.48427	1.37087	1.70113
485	1.19027	1.20738	1.29952	1.48432	1.37352	1.70727
486	1.18447	1.196	1.30346	1.48169	1.37747	1.7009
487	1.19471	1.19682	1.31233	1.48032	1.3836	1.72343
488	1.18664	1.19329	1.31112	1.47871	1.38994	1.69304
489	1.16553	1.18378	1.29867	1.45761	1.37223	1.66656
490	1.16269	1.18274	1.28944	1.44418	1.37447	1.65678
491	1.1683	1.18052	1.26638	1.45019	1.36421	1.6187
492	1.1751	1.18207	1.26369	1.45507	1.36577	1.63684
493	1.18377	1.18991	1.26367	1.46297	1.36316	1.62551
494	1.19392	1.19371	1.25975	1.46337	1.36339	1.6423
495	1.19999	1.20425	1.263	1.47121	1.37867	1.65781
496	1.20638	1.21293	1.27195	1.48516	1.385	1.6814
497	1.20574	1.21471	1.27099	1.48522	1.38754	1.67903
498	1.18974	1.20361	1.24984	1.47685	1.37123	1.66988
499	1.18766	1.19177	1.24522	1.48142	1.36334	1.66307
500	1.19333	1.17924	1.24866	1.4713	1.36335	1.64834
501	1.19586	1.19201	1.26489	1.4894	1.37258	1.65629
502	1.19011	1.19111	1.25976	1.48976	1.37442	1.63976
503	1.18129	1.18966	1.26015	1.50875	1.37361	1.63765
504	1.17017	1.1794	1.24751	1.50714	1.36728	1.62656
505	1.17343	1.17366	1.23747	1.51087	1.36233	1.61308
506	1.16611	1.16816	1.24523	1.51641	1.36082	1.61839
507	1.16506	1.17397	1.24979	1.52222	1.35672	1.61555
508	1.17141	1.16883	1.24712	1.50966	1.36026	1.61559
509	1.17654	1.17317	1.25496	1.51258	1.37106	1.63502
510	1.17946	1.17323	1.26906	1.51094	1.37966	1.63564
511	1.16702	1.16712	1.26109	1.50772	1.36833	1.64366
512	1.1617	1.16546	1.25579	1.48456	1.3608	1.64261
513	1.16022	1.16289	1.25086	1.47889	1.37096	1.64908
514	1.15798	1.16507	1.24854	1.47681	1.37843	1.66146
515	1.15071	1.16171	1.23932	1.48179	1.38339	1.67608
516	1.15736	1.16834	1.23843	1.48654	1.39485	1.69677
517	1.16301	1.17391	1.235	1.51409	1.41241	1.69826
518	1.15913	1.17293	1.23954	1.50731	1.40777	1.69942
519	1.15871	1.17096	1.23371	1.50764	1.41486	1.6934
520	1.14775	1.16028	1.23767	1.51029	1.3996	1.69207
521	1.13877	1.14864	1.23959	1.51165	1.37748	1.69203
522	1.1354	1.14204	1.24469	1.52278	1.38366	1.67463
523	1.14403	1.1451	1.25279	1.51108	1.3872	1.67229
524	1.14342	1.14385	1.2432	1.4999	1.37238	1.66347
525	1.14384	1.14866	1.26157	1.50189	1.37432	1.67676
526	1.15382	1.15455	1.27245	1.49275	1.38854	1.68162
527	1.16602	1.15281	1.27767	1.50804	1.39038	1.67319
528	1.16213	1.14775	1.27035	1.49501	1.38664	1.66425
529	1.16577	1.15775	1.26573	1.49419	1.40637	1.66363
530	1.16298	1.15265	1.25237	1.4751	1.39363	1.64914
531	1.17932	1.16246	1.25141	1.50127	1.4005	1.66842
532	1.17973	1.15916	1.24055	1.49613	1.39394	1.65593
533	1.16904	1.15143	1.23211	1.48353	1.37915	1.64101
534	1.15401	1.13856	1.22047	1.4682	1.36765	1.61325
535	1.15718	1.14144	1.22632	1.45722	1.36872	1.62168
536	1.15325	1.13946	1.22954	1.45448	1.37204	1.61971
537	1.15903	1.1436	1.24522	1.46311	1.37263	1.62789
538	1.1704	1.14626	1.24919	1.44975	1.37115	1.61924
539	1.17176	1.15138	1.25116	1.4485	1.37613	1.63141
540	1.16181	1.14689	1.24638	1.45119	1.37619	1.61977
541	1.15881	1.14055	1.23941	1.44079	1.37215	1.60935
542	1.15726	1.14309	1.24717	1.45914	1.36582	1.6124
543	1.15494	1.14381	1.25423	1.44733	1.3718	1.60236
544	1.14203	1.13805	1.24324	1.44402	1.36116	1.61898
545	1.1335	1.14046	1.25263	1.44813	1.36001	1.62484
546	1.11343	1.14576	1.25143	1.44268	1.36014	1.61653
547	1.11472	1.15032	1.24672	1.4504	1.35227	1.60767
548	1.10896	1.13976	1.23388	1.45038	1.36061	1.60082
549	1.11746	1.1431	1.2397	1.45422	1.36726	1.59048
550	1.11326	1.13342	1.23234	1.46858	1.35652	1.59235
551	1.11144	1.13525	1.21749	1.46951	1.36134	1.57384
552	1.10734	1.13485	1.21236	1.46381	1.36169	1.57089
553	1.11198	1.14255	1.21996	1.48985	1.37226	1.59079
554	1.11977	1.13767	1.23226	1.50159	1.37318	1.60862
555	1.13022	1.13589	1.23744	1.51357	1.37558	1.62499
556	1.13545	1.13143	1.24126	1.50751	1.37481	1.62215
557	1.13051	1.1302	1.24978	1.52818	1.3669	1.61569
558	1.11951	1.12568	1.24	1.5209	1.34684	1.61359
559	1.12305	1.11715	1.23507	1.51369	1.34068	1.60349
560	1.12545	1.11813	1.2351	1.51201	1.33356	1.59443
561	1.13369	1.13054	1.24726	1.51195	1.3311	1.60384
562	1.13814	1.14874	1.25217	1.51986	1.35169	1.60509
563	1.13412	1.16383	1.24265	1.5048	1.34735	1.61684
564	1.13991	1.16622	1.24458	1.50658	1.34587	1.60356
565	1.13807	1.16067	1.24086	1.50739	1.34875	1.59115
566	1.12649	1.14756	1.23412	1.50055	1.34329	1.58507
567	1.11975	1.14737	1.24187	1.50746	1.34098	1.58775
568	1.11249	1.1366	1.23436	1.49588	1.32766	1.57104
569	1.10492	1.12159	1.22184	1.47889	1.31439	1.5562
570	1.103	1.12664	1.22515	1.49006	1.31513	1.56839
571	1.11516	1.14323	1.23512	1.50535	1.33415	1.60249
572	1.11945	1.14152	1.23533	1.51172	1.34036	1.60683
573	1.10422	1.13026	1.22527	1.5002	1.34293	1.60341
574	1.09895	1.11475	1.21554	1.49037	1.3232	1.56546
575	1.09556	1.11813	1.21485	1.47935	1.33695	1.57047
576	1.08617	1.10963	1.20871	1.47982	1.33549	1.56095
577	1.08446	1.10463	1.21302	1.47695	1.34927	1.55992
578	1.0856	1.1018	1.212	1.47434	1.34607	1.56913
579	1.09062	1.0979	1.22062	1.47366	1.3607	1.58166
580	1.09545	1.09677	1.21835	1.47861	1.36914	1.58728
581	1.10298	1.10364	1.22515	1.49302	1.37303	1.59165
582	1.11675	1.11228	1.23671	1.48306	1.37883	1.58879
583	1.1132	1.12754	1.25652	1.50529	1.39398	1.6001
584	1.10236	1.12465	1.24995	1.4907	1.37478	1.5875
585	1.09198	1.11907	1.25283	1.48291	1.36846	1.56743
586	1.0704	1.10729	1.24242	1.47614	1.34572	1.5664
587	1.06947	1.1037	1.24573	1.47435	1.34472	1.55148
588	1.06682	1.11275	1.24698	1.47566	1.34062	1.54529
589	1.06326	1.10944	1.24592	1.47518	1.33512	1.5212
590	1.06616	1.10241	1.23684	1.47376	1.33806	1.52064
591	1.06446	1.1015	1.22237	1.47455	1.33263	1.50899
592	1.08019	1.11243	1.21144	1.47282	1.34676	1.51762
593	1.08519	1.12297	1.21762	1.48957	1.35141	1.51331
594	1.10121	1.12675	1.22063	1.49606	1.36779	1.51948
595	1.09864	1.1242	1.21491	1.49703	1.36793	1.51778
596	1.0895	1.1193	1.20467	1.48311	1.36035	1.5123
597	1.07886	1.12082	1.18498	1.48917	1.36915	1.51698
598	1.07224	1.11787	1.16877	1.48193	1.34634	1.52116
599	1.07564	1.12346	1.17394	1.48162	1.34421	1.53191
600	1.07521	1.11257	1.17294	1.46082	1.32251	1.52631
601	1.07109	1.11302	1.17002	1.45949	1.31092	1.52892
602	1.07756	1.11766	1.1712	1.46067	1.31563	1.53234
603	1.0824	1.1242	1.18791	1.46715	1.32156	1.55268
604	1.07804	1.13141	1.19365	1.46448	1.31568	1.54524
605	1.06933	1.13722	1.19784	1.45002	1.31185	1.54008
606	1.07742	1.14732	1.20836	1.45569	1.31805	1.53919
607	1.07774	1.14456	1.20963	1.45251	1.31321	1.53026
608	1.08032	1.14576	1.22087	1.4406	1.3183	1.54398
609	1.08239	1.14719	1.23009	1.43443	1.31737	1.52199
610	1.07322	1.15223	1.2345	1.43801	1.31545	1.52693
611	1.08314	1.16098	1.22379	1.43473	1.31369	1.53788
612	1.07322	1.15772	1.21321	1.43008	1.31186	1.51875
613	1.06853	1.15101	1.20555	1.42024	1.31408	1.51329
614	1.06987	1.14598	1.20339	1.42643	1.32216	1.51286
615	1.06216	1.14104	1.20879	1.4311	1.31887	1.51109
616	1.0752	1.14324	1.22431	1.44262	1.32374	1.51245
617	1.0711	1.14016	1.22851	1.44656	1.33098	1.52305
618	1.05821	1.1373	1.20953	1.44668	1.3121	1.51372
619	1.05785	1.13044	1.19754	1.43005	1.30261	1.48092
620	1.04933	1.12517	1.18865	1.40386	1.28904	1.45373
621	1.0567	1.12821	1.18388	1.39563	1.28893	1.44518
622	1.06768	1.1298	1.18214	1.40356	1.29306	1.47098
623	1.08373	1.13498	1.18541	1.40916	1.29967	1.47813
624	1.09507	1.1533	1.19126	1.42466	1.32865	1.49789
625	1.09715	1.15929	1.18727	1.4121	1.33231	1.49644
626	1.11242	1.16767	1.19043	1.42524	1.34412	1.49799
627	1.11662	1.16868	1.1897	1.4299	1.33826	1.5032
628	1.1176	1.16678	1.17918	1.4263	1.34537	1.51048
629	1.10477	1.16005	1.16574	1.41277	1.34123	1.49509
630	1.09648	1.14341	1.15615	1.4	1.32387	1.48673
631	1.09931	1.13876	1.15681	1.3996	1.32454	1.49463
632	1.08682	1.13055	1.14564	1.37809	1.30415	1.48113
633	1.08654	1.12573	1.14311	1.38054	1.3091	1.50235
634	1.09024	1.12374	1.15336	1.38097	1.3224	1.50287
635	1.08566	1.11703	1.15132	1.38103	1.32428	1.50031
636	1.09514	1.12208	1.15641	1.38861	1.31966	1.52178
637	1.08658	1.12546	1.14038	1.38184	1.3175	1.52987
638	1.08506	1.14342	1.14895	1.3957	1.32272	1.53069
639	1.07603	1.14693	1.12979	1.36157	1.32615	1.52973
640	1.07693	1.14404	1.12567	1.36635	1.33131	1.52347
641	1.07176	1.14186	1.12351	1.3693	1.32741	1.51562
642	1.07102	1.13793	1.13097	1.36604	1.33129	1.52935
643	1.06767	1.12972	1.13141	1.35975	1.32905	1.50986
644	1.06468	1.12432	1.12824	1.36086	1.31192	1.49989
645	1.0684	1.12695	1.11931	1.35392	1.31348	1.50315
646	1.07219	1.13156	1.13217	1.37107	1.31996	1.51779
647	1.07527	1.1188	1.12802	1.35279	1.30573	1.51244
648	1.07643	1.11437	1.12022	1.34716	1.30614	1.5076
649	1.06692	1.11069	1.10015	1.35415	1.28047	1.49719
650	1.06312	1.10655	1.0881	1.3445	1.27265	1.47345
651	1.06084	1.11269	1.091	1.33799	1.28264	1.47451
652	1.06775	1.11944	1.08708	1.34665	1.28459	1.45723
653	1.06733	1.12749	1.07868	1.34766	1.28036	1.45724
654	1.06416	1.1323	1.07013	1.33902	1.287	1.45899
655	1.05918	1.1378	1.06721	1.35306	1.28764	1.45433
656	1.05825	1.14086	1.05417	1.36053	1.28455	1.46618
657	1.08599	1.15551	1.06923	1.38238	1.30833	1.48561
658	1.082	1.16531	1.08686	1.39602	1.31775	1.49417
659	1.08859	1.16539	1.07679	1.39881	1.32276	1.49517
660	1.09342	1.16355	1.09303	1.40186	1.34109	1.50798
661	1.08905	1.14761	1.08471	1.38931	1.34	1.49293
662	1.09404	1.15167	1.08336	1.40193	1.34032	1.47882
663	1.09804	1.15802	1.08109	1.40784	1.34775	1.48368
664	1.08734	1.15274	1.08358	1.40934	1.34543	1.46513
665	1.09023	1.15337	1.09459	1.42992	1.35289	1.48447
666	1.07941	1.15975	1.10714	1.43834	1.3586	1.4868
667	1.07863	1.1602	1.11652	1.4375	1.36213	1.48871
668	1.07203	1.16534	1.11102	1.44804	1.3638	1.48955
669	1.05722	1.16043	1.10919	1.45044	1.35716	1.48333
670	1.04826	1.15787	1.09873	1.44199	1.35437	1.48828
671	1.03997	1.15192	1.08982	1.4106	1.32829	1.45123
672	1.04924	1.15784	1.08731	1.42882	1.32325	1.4588
673	1.04865	1.14729	1.07876	1.40816	1.32046	1.44214
674	1.06031	1.15734	1.08552	1.40399	1.32743	1.43149
675	1.06674	1.16427	1.10018	1.41554	1.3378	1.44497
676	1.07694	1.16164	1.09995	1.41436	1.33036	1.45637
677	1.07123	1.14926	1.0925	1.4252	1.32929	1.4565
678	1.06647	1.13568	1.0782	1.40038	1.30326	1.44861
679	1.06276	1.12461	1.0747	1.38621	1.29513	1.43395
680	1.05687	1.12089	1.05862	1.3706	1.29236	1.40911
681	1.06332	1.13193	1.06296	1.36762	1.30164	1.42138
682	1.06193	1.1336	1.0632	1.36978	1.29562	1.43043
683	1.0762	1.14167	1.0702	1.3818	1.29367	1.44111
684	1.07906	1.14849	1.06814	1.39631	1.3105	1.45651
685	1.08618	1.15505	1.07536	1.39905	1.30959	1.45146
686	1.06936	1.15089	1.06458	1.38937	1.30086	1.44869
687	1.06461	1.14477	1.05843	1.40204	1.29982	1.43162
688	1.05613	1.12974	1.04099	1.38413	1.28274	1.40415
689	1.07342	1.14113	1.05127	1.40935	1.2923	1.42189
690	1.05356	1.12805	1.03069	1.37667	1.28027	1.3899
691	1.04835	1.13202	1.03083	1.3746	1.27269	1.3847
692	1.06251	1.13591	1.03611	1.37705	1.27638	1.39777
693	1.06366	1.13957	1.03656	1.38364	1.28946	1.41109
694	1.09721	1.17122	1.0765	1.42203	1.329	1.45421
695	1.08803	1.16215	1.07269	1.41337	1.32487	1.44267
696	1.06637	1.14028	1.0661	1.41189	1.3222	1.44359
697	1.06299	1.14068	1.05908	1.42735	1.32074	1.43701
698	1.03636	1.12324	1.03049	1.39833	1.31754	1.41745
699	1.02615	1.11054	1.02406	1.36706	1.29836	1.40508
700	1.0383	1.11302	1.03639	1.39767	1.30683	1.4037
701	1.03971	1.11271	1.03712	1.40113	1.29567	1.39124
702	1.04727	1.10699	1.02473	1.41032	1.30156	1.38101
703	1.04398	1.09519	1.01717	1.40895	1.28076	1.35331
704	1.03249	1.09279	1.01249	1.40715	1.26284	1.34844
705	1.04817	1.10582	1.0394	1.42721	1.27905	1.36659
706	1.05134	1.09551	1.0394	1.40607	1.27339	1.34663
707	1.04561	1.09105	1.02912	1.38865	1.26059	1.32076
708	1.04151	1.09733	1.04536	1.38998	1.24288	1.30401
709	1.04981	1.11572	1.0624	1.40816	1.24748	1.30995
710	1.03969	1.11388	1.06362	1.39609	1.24441	1.30141
711	1.03938	1.10274	1.03963	1.37335	1.23045	1.29227
712	1.04355	1.08967	1.04261	1.36718	1.2247	1.29701
713	1.06548	1.11197	1.05216	1.38455	1.24941	1.32156
714	1.0572	1.10007	1.02752	1.35436	1.229	1.29337
715	1.06103	1.10354	1.02907	1.36267	1.24433	1.31228
716	1.07301	1.1	1.01699	1.36946	1.24529	1.31641
717	1.08498	1.09611	1.00233	1.37601	1.24241	1.3101
718	1.08345	1.09318	1.00148	1.38885	1.23678	1.31384
719	1.09731	1.09458	1.00533	1.38522	1.25023	1.3209
720	1.07923	1.08769	0.997349	1.37973	1.23943	1.30177
721	1.07523	1.0744	0.985081	1.38088	1.24754	1.29336
722	1.04727	1.05155	0.964983	1.36361	1.2254	1.26291
723	1.04099	1.05367	0.969025	1.34718	1.23596	1.27276
724	1.0297	1.0542	0.977645	1.36873	1.24306	1.28109
725	1.04204	1.06764	0.984918	1.3846	1.24577	1.28257
726	1.05604	1.07936	0.998239	1.39514	1.26295	1.29436
727	1.04535	1.07442	0.994295	1.40057	1.26277	1.28623
728	1.06601	1.08878	1.01001	1.41387	1.29082	1.32828
729	1.06267	1.07707	1.01607	1.42222	1.27455	1.30723
730	1.06973	1.07864	1.01243	1.4284	1.29425	1.32129
731	1.05189	1.06385	1.02632	1.42329	1.27801	1.32713
732	1.04883	1.04604	1.01672	1.42437	1.26524	1.29629
733	1.04331	1.03122	1.00881	1.41257	1.26452	1.30168
734	1.04495	1.035	1.01618	1.40695	1.27064	1.30102
735	1.02481	1.02607	0.995495	1.38418	1.23502	1.26934
736	1.01954	1.0187	0.985903	1.35774	1.20974	1.26352
737	1.02822	1.01704	0.986435	1.35492	1.20416	1.26001
738	1.03533	1.00885	0.974535	1.35897	1.22399	1.27025
739	1.03994	1.0014	0.988668	1.36367	1.23954	1.2868
740	1.04536	1.00109	0.996173	1.38446	1.2363	1.29111
741	1.03794	0.984882	0.97989	1.38042	1.21968	1.29436
742	1.03985	0.97378	0.9696	1.3589	1.21964	1.2954
743	1.02519	0.962101	0.927359	1.36829	1.19045	1.26126
744	1.01693	0.953301	0.945199	1.36511	1.17999	1.28431
745	1.05386	0.971602	0.977541	1.39665	1.21626	1.30446
746	1.06806	0.98211	0.993239	1.41614	1.22192	1.29101
747	1.0577	0.983419	0.971524	1.40299	1.21015	1.3058
748	1.03618	0.957768	0.97045	1.36389	1.18108	1.26032
749	1.03351	0.944088	0.965032	1.36624	1.1679	1.28018
750	1.01497	0.934969	0.948734	1.35532	1.15824	1.24436
751	1.02143	0.949341	0.971718	1.37779	1.15481	1.26599
752	1.02791	0.955303	0.989424	1.38522	1.16537	1.26789
753	1.02701	0.965534	1.00274	1.375	1.16256	1.285
754	1.02765	0.945312	1.01772	1.39659	1.14125	1.29622
755	1.02197	0.941484	0.97746	1.38878	1.14347	1.26073
756	1.03384	0.943612	0.995282	1.39538	1.15909	1.28429
757	1.03148	0.939288	0.962208	1.37378	1.14211	1.26551
