# Supplementary material for: Marcksb plays a key role in the secretory pathway of zebrafish Bmp2b
Source: PLoS Genet. 2019 Sep 23;15(9):e1008306. doi: 10.1371/journal.pgen.1008306 (PMC6776368; doi:10.1371/journal.pgen.1008306)
Supplement: S1 File — This file contains statistical data corresponding to all graphs presented in the manuscript. (ZIP) [file pgen.1008306.s009.zip › data/Fig 6F.xlsx]

## Sheet: Fig 6F
wildtype	MZmarcksb
0.08687	0.05798
0.083363	0.112193
0.0634	0.155577
0.067417	0.162422
0.051095
