# Supplementary material for: Marcksb plays a key role in the secretory pathway of zebrafish Bmp2b
Source: PLoS Genet. 2019 Sep 23;15(9):e1008306. doi: 10.1371/journal.pgen.1008306 (PMC6776368; doi:10.1371/journal.pgen.1008306)
Supplement: S1 File — This file contains statistical data corresponding to all graphs presented in the manuscript. (ZIP) [file pgen.1008306.s009.zip › data/Fig 6G.xlsx]

## Sheet: Fig 6G
	V1-V2	V3-V4	embryo number
MZmarcksb +chd_MO (0.5 ng)	7	31	38
wildtype +chd_MO (0.5 ng)	43	0	43
