# Supplementary material for: Marcksb plays a key role in the secretory pathway of zebrafish Bmp2b
Source: PLoS Genet. 2019 Sep 23;15(9):e1008306. doi: 10.1371/journal.pgen.1008306 (PMC6776368; doi:10.1371/journal.pgen.1008306)
Supplement: S1 File — This file contains statistical data corresponding to all graphs presented in the manuscript. (ZIP) [file pgen.1008306.s009.zip › data/Fig 6I.xlsx]

## Sheet: Fig 6I
	normal-like	increased	dramatically increased	embryo number
wildtype +chd_MO_szl	5	19	0	24
MZmarcksb +chd_MO_szl	0	3	31	34
wildtype +chd_MO_ved	6	28	0	34
MZmarcksb +chd_MO_ved	0	2	45	47
