# Supplementary material for: Marcksb plays a key role in the secretory pathway of zebrafish Bmp2b
Source: PLoS Genet. 2019 Sep 23;15(9):e1008306. doi: 10.1371/journal.pgen.1008306 (PMC6776368; doi:10.1371/journal.pgen.1008306)
Supplement: S1 File — This file contains statistical data corresponding to all graphs presented in the manuscript. (ZIP) [file pgen.1008306.s009.zip › data/Fig 7C.xlsx]

## Sheet: Fig 7C
	ventralization	normal-like	embryo number
marcksb MO	136	0	136
marcksb MO+marcksa mRNA	41	18	59
marcksb MO+marcksl1a mRNA	32	34	66
marcksb MO+marcksl1b mRNA	29	46	75
marcksb MO+hsp70.3 mRNA	107	49	156
