# Supplementary material for: Marcksb plays a key role in the secretory pathway of zebrafish Bmp2b
Source: PLoS Genet. 2019 Sep 23;15(9):e1008306. doi: 10.1371/journal.pgen.1008306 (PMC6776368; doi:10.1371/journal.pgen.1008306)
Supplement: S1 File — This file contains statistical data corresponding to all graphs presented in the manuscript. (ZIP) [file pgen.1008306.s009.zip › data/Fig 7F.xlsx]

## Sheet: Fig 7F
	normal-like	severely decreased	embryo number
MZmarcksb	24	0	24
MZmarcksb + hsp70_MO	5	21	26
MZmarcksb + a_l1a_l1b_MOs	6	17	23
