# Supplementary material for: Marcksb plays a key role in the secretory pathway of zebrafish Bmp2b
Source: PLoS Genet. 2019 Sep 23;15(9):e1008306. doi: 10.1371/journal.pgen.1008306 (PMC6776368; doi:10.1371/journal.pgen.1008306)
Supplement: S1 File — This file contains statistical data corresponding to all graphs presented in the manuscript. (ZIP) [file pgen.1008306.s009.zip › data/Fig 7H.xlsx]

## Sheet: Fig 7H
MZmarcksb	MZmarcksb + hsp70_MO	MZmarcksb + a_l1a_l1b_MOs
0.05798	0.010716	0.038585
0.112193	0.016899	0.058666
0.155577	0.068647	0.079632
0.162422	0.006024	0.08027
		0.028824
