# Supplementary material for: Marcksb plays a key role in the secretory pathway of zebrafish Bmp2b
Source: PLoS Genet. 2019 Sep 23;15(9):e1008306. doi: 10.1371/journal.pgen.1008306 (PMC6776368; doi:10.1371/journal.pgen.1008306)
Supplement: S1 File — This file contains statistical data corresponding to all graphs presented in the manuscript. (ZIP) [file pgen.1008306.s009.zip › data/Fig 8C.xlsx]

## Sheet: Fig 8C
	normal-like	mildly decreased	severely decreased	embryo number
wildtype	34	0	0	34
marcksb_MO (3 ng)	6	25	0	31
hsp70_MO (2 ng)	3	24	0	27
marcksb_MO +hsp70_MO	0	6	22	28
