# Supplementary material for: Marcksb plays a key role in the secretory pathway of zebrafish Bmp2b
Source: PLoS Genet. 2019 Sep 23;15(9):e1008306. doi: 10.1371/journal.pgen.1008306 (PMC6776368; doi:10.1371/journal.pgen.1008306)
Supplement: S1 File — This file contains statistical data corresponding to all graphs presented in the manuscript. (ZIP) [file pgen.1008306.s009.zip › data/Fig 8D.xlsx]

## Sheet: Fig 8D
	normal-like	mildly expanded	severely expanded	embryo number
wildtype	32	0	0	32
marcksb_MO	5	24	0	29
hsp70_MO	27	5	0	32
marcksb_MO +hsp70_MO	0	5	21	26
