# Supplementary material for: Marcksb plays a key role in the secretory pathway of zebrafish Bmp2b
Source: PLoS Genet. 2019 Sep 23;15(9):e1008306. doi: 10.1371/journal.pgen.1008306 (PMC6776368; doi:10.1371/journal.pgen.1008306)
Supplement: S1 File — This file contains statistical data corresponding to all graphs presented in the manuscript. (ZIP) [file pgen.1008306.s009.zip › data/Fig 8E.xlsx]

## Sheet: Fig 8E
	normal-like	mildly decreased	severely decreased	embryo number
wildtype	30	0	0	30
marcksb_MO	26	2	0	28
hsp70_MO	27	3	0	30
marcksb_MO +hsp70_MO	0	5	27	32
