# Supplementary material for: Marcksb plays a key role in the secretory pathway of zebrafish Bmp2b
Source: PLoS Genet. 2019 Sep 23;15(9):e1008306. doi: 10.1371/journal.pgen.1008306 (PMC6776368; doi:10.1371/journal.pgen.1008306)
Supplement: S1 File — This file contains statistical data corresponding to all graphs presented in the manuscript. (ZIP) [file pgen.1008306.s009.zip › data/Fig 8F.xlsx]

## Sheet: Fig 8F
wildtype	marcksb_MO	hsp70_MO	marcksb_MO + hsp70_MO
0.025022	0.094849	0.026705	0.0190753
0.036531	0.025099	0.039223	0.0115511
0.084044	0.035423	0.026838	0.0064272
0.125994	0.025096	0.072744	0.0181248
0.050127	0.053247	0.052685	0.0083147
0.051095		0.051685	0.003559
			0.0117943
			0.0024691
