# Supplementary material for: Marcksb plays a key role in the secretory pathway of zebrafish Bmp2b
Source: PLoS Genet. 2019 Sep 23;15(9):e1008306. doi: 10.1371/journal.pgen.1008306 (PMC6776368; doi:10.1371/journal.pgen.1008306)
Supplement: S1 File — This file contains statistical data corresponding to all graphs presented in the manuscript. (ZIP) [file pgen.1008306.s009.zip › data/Fig7A.xlsx]

## Sheet: Fig7A
	wildtype								MZmarcksb								Mmarcksb
marcksa	0.922592	0.969618	0.904407	0.986593	1.09154	1.0317	1.03014	1.09581	1.44968	1.55993	1.40594	1.46461	1.7921	1.76642	1.8681	1.65564	1.28429	1.31906	1.24586	1.22918
marcksb	0.912973	1.14962	0.948524						0.05662	0.058544	0.069517						0.00507593	0.00515049	0.00530842	0.00705717
marcksl1a	0.758071	1.42174	0.937379						140.36	151.554	155.094						4.87641	5.03579	4.89335	4.79054
marcksl1b	1.08048	1.06407	0.865275						7.08776	6.45051	5.2071						4.29293	3.95288	3.68732	3.06811
hsp70.3	1.00149	1.00843	0.985782						1.02608	1.08833	0.996406						0.750087	0.719067	0.763359	0.671305
