# Supplementary material for: Marcksb plays a key role in the secretory pathway of zebrafish Bmp2b
Source: PLoS Genet. 2019 Sep 23;15(9):e1008306. doi: 10.1371/journal.pgen.1008306 (PMC6776368; doi:10.1371/journal.pgen.1008306)
Supplement: S1 File — This file contains statistical data corresponding to all graphs presented in the manuscript. (ZIP) [file pgen.1008306.s009.zip › data/Fig7B.xlsx]

## Sheet: Fig7B
	wildtype								MZmarcksb								marcksb_MO				Mmarcksb
marcksa	0.921763	0.899472	0.92971	0.927554	1.20359	1.13016	1.01288	1.03014	1.1967	1.18153	1.16331	1.21789	1.30313	1.27964	1.3452	1.26606	0.822504	0.919573	0.917748	0.897216	0.603012	0.556388	0.59418	0.569888
marcksb	0.997714	0.916998	1.10073						0.082974	0.080822	0.081033						0.407667	0.415125	0.482642	0.500564	0.288104	0.30226	0.295841	0.304769
marcksl1a	0.978599	1.02938	0.985575						1.15905	1.35436	1.43261						1.08012	1.045	1.02479	1.00068	1.18961	1.31373	1.29017	1.22927
marcksl1b	0.985865	0.983639	1.03625						1.09937	1.12133	1.13386						1.0014	1.13183	1.13529	1.39732	1.53452	1.58027	1.38827	1.37804
hsp70.3	0.942441	1.01706	1.04267						13.5582	13.9815	13.9709						0.154401	0.124604	0.144705	0.124213	28.4547	26.1585	27.1204	34.4586
