# Supplementary material for: Marcksb plays a key role in the secretory pathway of zebrafish Bmp2b
Source: PLoS Genet. 2019 Sep 23;15(9):e1008306. doi: 10.1371/journal.pgen.1008306 (PMC6776368; doi:10.1371/journal.pgen.1008306)
Supplement: S1 File — This file contains statistical data corresponding to all graphs presented in the manuscript. (ZIP) [file pgen.1008306.s009.zip › data/S5 FigA5.xlsx]

## Sheet: S5 FigA5
	normal-like	mildly increased	mildly decreased	severely decreased	embryo number
wildtype	32	0	0	0	32
MZmarcksb	2	38	0	0	40
hsp70_gRNA to MZmarcksb	0	0	7	30	37
a_l1a_l1b_gRNA to MZmarcksb	0		6	39	45
