# Supplementary material for: Marcksb plays a key role in the secretory pathway of zebrafish Bmp2b
Source: PLoS Genet. 2019 Sep 23;15(9):e1008306. doi: 10.1371/journal.pgen.1008306 (PMC6776368; doi:10.1371/journal.pgen.1008306)
Supplement: S1 File — This file contains statistical data corresponding to all graphs presented in the manuscript. (ZIP) [file pgen.1008306.s009.zip › data/S6 FigD.xlsx]

## Sheet: S6 Fig D
	normal-like	decreased	rescued	embryo number
wildtype	49	0	0	49
hsp70_MO	1	23	0	24
hsp70_MO+ hsp70.3_mRNA	0	11	10	21
